# Supplementary material for: A gene prioritization method based on a swine multi-omics knowledgebase and a deep learning model
Source: Commun Biol. 2020 Sep 10;3:502. doi: 10.1038/s42003-020-01233-4 (PMC7483748; doi:10.1038/s42003-020-01233-4)
Supplement: Supplementary file 3 — Supplementary Data [file 42003_2020_1233_MOESM3_ESM.xlsx]

## Sheet: Supplementary Data 1
Supplementary Data 1. Summary and mapping statistics of genome data in ISwine database.
Name	Breed	Raw reads	Mapping rate (%)	Depth (×)	Coverage at least 1 ×(%)
Bamei_1	Bamei	465787900	99.3	20.11	96.27
Bamei_2	Bamei	468337408	98.97	20.33	96.41
Bamei_3	Bamei	565991756	99.03	24.98	96.55
Bamei_4	Bamei	476372560	99.19	20.74	96.38
Bamei_5	Bamei	537120882	97.34	22.77	96.37
Bamei_6	Bamei	486445132	99.37	21.34	96.5
Baoshan_1	Baoshan	512884812	99.32	22.37	96.56
Baoshan_2	Baoshan	500619278	99.49	22.22	96.51
Baoshan_3	Baoshan	511296306	99.22	22.43	96.53
Baoshan_4	Baoshan	514347042	99.37	22.58	96.26
Baoshan_5	Baoshan	581899950	99.39	25.54	96.17
Baoshan_6	Baoshan	553680624	99.4	24.34	96.19
ERS007189	Duroc	220236516	98.83	4.2	94.01
ERS717446	Visayan Warty pig	671574730	99.24	27.71	96.05
ERS717447	Visayan Warty pig	202624934	97.31	6.8	94.74
ERS717448	Visayan Warty pig	321989972	99.24	10.47	94.68
ERS717449	Visayan Warty pig	104884782	99.46	5.47	94.34
ERS717450	Visayan Warty pig	125402436	99.29	6.2	94.4
ERS717451	Visayan Warty pig	121100478	99.46	6.32	94.76
ERS717452	Visayan Warty pig	96327644	99.46	5.03	94.08
ERS718606	Pietrain	372154046	96.36	6.88	95.68
ERS718608	Pietrain	360951030	99.31	11.34	96.03
ERS718609	Pietrain	359087452	99.67	12.26	95.3
ERS718610	Pietrain	365564654	99.67	12.77	95.25
ERS718611	Pietrain	413777444	99.52	13.77	96.19
ERS718613	Pietrain	373434138	96.72	9.88	95.18
ERS804938	Yorkshire	295077630	98.31	9.92	95.81
ERS804939	Yorkshire	353799494	98.01	11.72	96.51
ERS804940	Pietrain	469392510	93.11	8.06	95.66
ERS804941	Javan warty pig	1161637042	94.19	32.58	96.2
ERS804942	Jinhua	256415022	99.25	8.98	96.1
ERS804943	Jinhua	285808918	99.41	10	95.94
ERS804944	Jiangquhai	379256862	99	11.58	95.56
ERS804945	Jiangquhai	232296190	99.06	8.04	95.91
ERS804946	Jiangquhai	246438678	99.2	8.48	96.01
ERS804947	Leping_Spotted	303642668	99.23	10.59	96.14
ERS804948	Leping_Spotted	387792082	99.18	13.26	96.17
ERS804949	Meishan	308049766	99.2	10.86	96.26
ERS804950	Meishan	321562540	98.63	11.07	96.39
ERS804951	Meishan	310780830	99.03	9.47	95.75
ERS804952	Meishan	306037516	99.07	9.31	95.52
ERS804953	Meishan	237994462	99.3	8.15	96.04
ERS804954	Meishan	269022100	99.04	9.17	96.18
ERS804955	Meishan	324264170	99.19	11.23	96.34
ERS804956	Meishan	390917106	93.02	9.51	95.62
ERS804957	Meishan	278608700	99.08	9.58	96.2
ERS804958	Meishan	453776322	99.22	14.65	96.16
ERS804959	Wannan_Spotted	278481808	99.27	9.73	96.07
ERS804960	Wannan_Spotted	265809238	99.2	9.22	96.02
ERS804961	Xiang	258684686	99.42	8.37	95.22
ERS804962	Xiang	256709186	99.42	8.17	95.26
ERS804963	Tibetan	285650386	99.11	9.86	96.56
ERS804965	Wild boar	351304202	98.75	10.95	95.69
ERS804967	Wild boar	741611520	99.15	32.78	96.62
ERS804968	Wild boar	387394362	99.2	13.38	96.33
ERS804970	Wild boar	362363814	98.68	10.9	95.87
ERS804971	Wild boar	400372106	96.96	12.75	96.54
ERS804972	Wild boar	394278396	99.15	12.08	95.4
ERS804973	Angler_Sattleschwein	363394552	99.52	11.93	96.11
ERS804974	Angler_Sattleschwein	342793908	96.31	10.62	95.63
ERS804975	Bunte_Bentheimer	424387092	99.52	14.39	96.4
ERS804976	Berkshire	359177392	99.59	12.09	96.07
ERS804977	Berkshire	302722158	99.55	9.94	96.06
ERS804978	British_Saddleback	360228254	97.82	11.77	96.08
ERS804979	British_Saddleback	326831868	99.51	11.46	96.07
ERS804980	Calabrese	392641082	96.83	12.41	95.69
ERS804981	Chato_Murciano	347614448	99.48	10.33	96.17
ERS804982	Chato_Murciano	303123138	96.97	9.83	95.26
ERS804983	Cinta_Senese	341460540	97.26	11.19	94.26
ERS804984	Casertana	325564392	99.41	11.46	96.38
ERS804985	Casertana	255736736	99.37	8.88	96.36
ERS804986	Duroc	399521906	98.89	12.99	96.59
ERS804987	Duroc	357852092	99.71	12.53	95.74
ERS804988	Duroc	212044522	98	6.5	95.51
ERS804989	Duroc	260535914	98.24	8.15	95.66
ERS804990	Gloucester_Old_Spot	507553068	97.88	16.99	96.32
ERS804991	Gloucester_Old_Spot	274094944	99.17	8.75	94.56
ERS804992	Hampshire	415570850	96.08	9.6	96.28
ERS804993	Hampshire	371212458	96.94	8.79	95.93
ERS804994	Large_Black	611130090	96.4	19.77	96.43
ERS804995	Leicoma	378397000	97.96	12.35	96.41
ERS804996	Landrace	311310424	99.43	9.99	95.96
ERS804997	Landrace	678073506	94.16	17.51	96.89
ERS804999	Landrace	259511820	98.21	8.23	95.74
ERS805000	Landrace	298718594	98.33	10.4	96.47
ERS805001	Linderodsvin	353547068	99.63	11.68	95.64
ERS805002	Yorkshire	343551500	98.9	10.46	96.08
ERS805003	Mangalica	273812638	99.39	9.54	96.18
ERS805004	Mangalica	309874922	99.31	10.76	96.54
ERS805005	Middle_White	354104658	99.49	11.85	96.05
ERS805006	Middle_White	306028954	98.05	9.81	96
ERS805007	Iberian	372218234	97.66	12.15	94.52
ERS805008	Nera_Siciliana	281026704	96.92	8.97	93.42
ERS805010	Iberian	399005460	95.99	12.46	95.78
ERS805011	Tamworth	323021096	99.35	11.32	96.3
ERS805012	Tamworth	367090836	99.3	12.74	96.63
ERS805015	Wild boar	292301612	99.09	9.75	96.05
ERS805016	Wild boar	363358268	99.57	12.08	96.1
ERS805017	Wild boar	467318234	94.2	10.9	96.3
ERS805020	Wild boar	258396306	99.24	8.38	95.61
ERS805025	Wild boar	306652824	99.27	10.01	95.81
ERS805026	Wild boar	532594840	95.02	9.15	96.14
ERS805027	Wild boar	480176594	98.24	16.51	95.76
ERS805028	Wild boar	343990446	99.64	11.66	95.96
ERS805029	Wild boar	394186468	97.92	11.85	95.69
ERS805030	Wild boar	310073342	97.44	9.9	93.93
ERS805031	Wild boar	331805976	97.42	10.52	94.41
ERS805032	Wild boar	313491352	97.29	10.06	94.58
ERS805033	Wild boar	347853262	99.33	11.83	96.55
ERS805034	Wild boar	320570372	98.93	10.96	96.35
ERS805035	Wild boar	381844490	99.23	13.3	96.46
ERS805036	Wild boar	369628806	98.14	12.86	96.44
ERS805037	Wild boar	331812064	99.38	11.42	96.36
ERS805039	Wild boar	434750860	98.24	14.29	96.65
ERX1054134	Wild boar	232367698	98.99	6.66	92.68
ERX1054143	Wild boar	159057634	97.23	5.23	92.62
ERX1054153	Wild boar	212622672	97.63	5.97	89.51
ERX1054288	Pietrain	233621020	99.25	6.93	93.28
ERX1054299	Wild boar	414587332	91.1	12.71	96.21
ERX1054300	Wild boar	494792774	91.53	15.18	96.32
ERX1054313	Wild boar	721812986	91.2	21.55	96.59
ERX1054314	Wild boar	222639586	99.16	6.96	93.99
ERX1054323	Wild boar	362976692	92.28	11.21	96.14
ERX1054324	Wild boar	344128830	92.23	10.68	96.16
ERX1054325	Wild boar	541472572	91.77	16.51	96.64
ERX1054326	Wild boar	458443202	92.27	14.24	96.57
ERX1054367	Wild boar	127547686	97.77	4.31	91.94
ERX149133	Duroc	237312647	99.93	6.12	80.18
ERX149134	Duroc	256021869	99.94	7.07	79.73
ERX149135	Duroc	129741264	99.94	4.63	78.72
ERX149136	Duroc	162010288	99.94	5.85	79.13
ERX149137	Hampshire	250954494	99.94	6.91	80.14
ERX149138	Hampshire	218532912	99.93	6.26	79.83
ERX149139	Wild boar	252939645	99.92	8.54	79.1
ERX149140	Bornean Bearded pig	97325760	99.92	3.46	72.7
ERX149141	Wild boar	242430585	99.93	8.45	78.96
ERX149142	Jiangquhai	237327471	99.93	8.17	79.5
ERX149143	Landrace	205914793	99.94	7.25	79.56
ERX149144	Landrace	297958122	99.94	8.16	80.38
ERX149145	Landrace	201104802	99.92	5.46	79.41
ERX149146	Landrace	159986531	99.94	5.74	79.44
ERX149147	Landrace	163851799	99.94	5.95	79.54
ERX149148	Yorkshire	123443981	99.95	4.36	76.01
ERX149149	Yorkshire	221603750	99.93	7.63	80.48
ERX149150	Yorkshire	220133542	99.94	7.64	80.37
ERX149151	Yorkshire	217226161	99.94	7.78	80.5
ERX149152	Yorkshire	200384861	99.93	7.15	80.34
ERX149153	Yorkshire	255192367	99.93	6.72	79.92
ERX149154	Yorkshire	213974847	99.93	7.35	79.87
ERX149155	Yorkshire	226610337	99.94	5.25	78.1
ERX149156	Yorkshire	212171127	99.93	7.67	80.53
ERX149157	Yorkshire	177695528	99.93	6.1	79.81
ERX149158	Yorkshire	184862576	99.94	6.22	79.85
ERX149159	Yorkshire	195157101	99.94	6.77	79.91
ERX149160	Yorkshire	178260641	99.93	6.28	79.83
ERX149161	Yorkshire	180759320	99.93	6.25	79.87
ERX149162	Meishan	201191129	99.93	6.97	80.07
ERX149163	Meishan	200775005	99.93	6.86	79.87
ERX149164	Meishan	194790144	99.92	6.18	78.97
ERX149165	Meishan	222480823	99.91	7.94	79.49
ERX149166	Warthog pig	172925942	99.94	5.9	73.83
ERX149167	Pietrain	229597386	99.93	5.07	79.35
ERX149168	Pietrain	235846520	99.93	8.23	80.07
ERX149169	Pietrain	193348949	99.92	6.32	78.39
ERX149170	Pietrain	127063980	99.94	4.32	75.2
ERX149171	Pietrain	245839957	99.94	5.22	78.9
ERX149172	Visayan Warty pig	146604006	99.93	5.34	76.82
ERX149173	Celebes warty pig	385164742	99.92	13.06	79.11
ERX149174	Javan warty pig	281684956	99.92	9.21	78.31
ERX149175	Wild boar	249245323	99.93	8.55	79.36
ERX149176	Wild boar	196698800	99.94	7.2	79.84
ERX149177	Wild boar	255382713	99.93	7.47	80.21
ERX149178	Wild boar	119848872	99.95	4.22	75.71
ERX149179	Wild boar	171563975	99.94	6.14	79.56
ERX149180	Wild boar	201870333	99.93	7.36	79.57
ERX149181	Wild boar	313128878	99.94	6.49	79.99
ERX149182	Wild boar	118026232	99.94	3.97	73.95
ERX149183	Wild boar	225292809	99.93	7.88	79.69
ERX149184	Wild boar	112455418	99.94	3.75	71.7
ERX149185	Wild boar	224029430	99.93	7.67	79.47
ERX149186	Xiang	187507343	99.93	6.5	79.43
ERX149187	Xiang	184943318	99.93	6.34	79.46
ERX2757331	Goettingen_Minipig	367875228	99.32	12.96	95.17
ERX2757332	Goettingen_Minipig	390953322	99.3	13.14	95.8
ERX2757333	Goettingen_Minipig	398355946	99.35	13.07	94.97
ERX2757334	Goettingen_Minipig	391157512	99.34	13.19	95.07
ERX2757335	Goettingen_Minipig	387682582	99.2	13.24	95.29
ERX2757336	Goettingen_Minipig	382600886	99.1	12.69	95.75
ERX2757337	Goettingen_Minipig	425403654	99.35	14.49	95.23
ERX2757338	Goettingen_Minipig	411448450	99.09	12.01	95.51
ERX2757339	Goettingen_Minipig	414097898	99.18	13.3	95.43
ERX2757340	Goettingen_Minipig	368757704	99.14	11.82	94.99
ERX2757341	MiniLEWE	389943216	99.44	13.6	95.36
ERX2757342	MiniLEWE	403413242	99.34	14.2	95.8
ERX2757343	MiniLEWE	380766802	99.09	13.1	95.89
ERX509421	Hybrid	219008836	99.93	8.05	80.43
ERX509422	Hybrid	219721260	99.93	8.19	80.69
ERX509423	Hybrid	164169895	99.93	6	79.84
ERX509424	Hybrid	183171734	99.92	6.75	80.23
ERX509425	Hybrid	212672050	99.93	7.97	80.12
ERX509426	Hybrid	190984229	99.92	7.04	80.34
ERX509427	Hybrid	222538837	99.93	8.26	80.73
ERX509428	Hybrid	266758408	99.93	9.88	81.06
ERX509429	Hybrid	322930595	99.93	11.96	81.13
ERX509430	Hybrid	197982102	99.93	7.33	80.49
ERX509431	Hybrid	189133581	99.93	7.01	80.4
ERX509432	Hybrid	251040894	99.93	9.33	80.94
ERX509433	Hybrid	189779403	99.92	7.05	80.44
ERX509434	Hybrid	269458306	99.92	9.98	81.01
ERX509435	Hybrid	248281186	99.93	8.98	81.02
ERX509436	Hybrid	243119791	99.93	8.82	80.92
ERX509437	Hybrid	220866477	99.93	8.09	80.98
ERX509438	Hybrid	268092631	99.93	9.94	81.27
ERX509439	Hybrid	257108826	99.93	9.59	81.15
ERX509440	Hybrid	225509625	99.93	8.43	80.97
ERX516190	Hybrid	219008836	99.93	8.05	80.43
ERX516191	Hybrid	219721260	99.93	8.19	80.69
ERX940618	Duroc	74595930	97.56	3.19	88.19
ERX940620	Duroc	113700812	95.49	4.72	92.68
ERX940621	Duroc	106182370	95.56	4.44	91.92
ERX940622	Duroc	97661698	98.46	4.22	91.68
ERX940623	Duroc	91225100	98.46	3.96	90.75
ERX940624	Duroc	101019058	98.15	4.32	90.65
ERX940625	Duroc	95440354	98.31	4.11	89.85
ERX954910	Pietrain	177927048	98.93	5.43	89.48
ERX954925	Pietrain	300538626	98.97	9.56	96.42
ERX954928	Pietrain	301815936	99.18	10.15	96.5
ERX954929	Pietrain	301779274	99.45	10.29	96.45
ERX954930	Pietrain	300781616	98.9	9.94	95.97
Jinhua_1	Jinhua	493013054	99.33	21.8	96.11
Jinhua_2	Jinhua	586351984	99.37	26.07	96.17
Jinhua_3	Jinhua	508558638	98.87	22.33	96.4
Jinhua_4	Jinhua	543070466	98.73	23.75	96.35
Jinhua_5	Jinhua	485713038	99.3	21.68	96.06
Jinhua_6	Jinhua	532476528	98.83	23.3	96.52
Neijiang_1	Neijiang	546860364	98.92	23.71	96.49
Neijiang_2	Neijiang	544915066	99.2	23.89	96.46
Neijiang_3	Neijiang	550365162	99.31	24.45	96.3
Neijiang_4	Neijiang	489054072	99.36	21.45	96.4
Neijiang_5	Neijiang	498143410	99.26	21.74	96.45
Neijiang_6	Neijiang	523517396	99.42	23.17	96.33
SRS1016184	Goettingen_Minipig	2339570887	42.19	11.45	92.07
SRS1261795	Hampshire	462644364	99.43	15.97	96.46
SRS1261796	Berkshire	545215340	99.32	19.22	96.55
SRS1261807	Landrace	516759956	99.47	18.08	96.47
SRS1261808	Pietrain	468450916	99.51	16.24	96.41
SRS1261809	Yorkshire	516008194	99.43	18.16	96.47
SRS1261810	Bamei	464179058	99.45	16.16	96.21
SRS1261811	Jinhua	529617962	99.25	18.35	96.12
SRS1261812	Rongchang	464761588	99.27	15.96	96.09
SRS1261813	Meishan	516859174	99.3	18.13	96.2
SRS1812200	Hybrid	498646584	98.43	25.38	96.8
SRS2037594	Duroc	146767938	99.6	5.25	94.99
SRS2037772	Duroc	120816226	99.46	4.33	93.93
SRS2040260	Meishan	245121616	99.45	8.85	95.48
SRS2040333	Min	135696507	99.42	4.72	93.01
SRS2040441	Rongchang	489283828	99.51	16.86	95.89
SRS2040573	Tibetan	613226824	99.47	21.56	96.13
SRS2040661	Duroc	111151730	99.64	4.06	92.6
SRS2040686	Diannanxiaoer	314388424	99.53	10.99	95.69
SRS2040900	Meishan	236864418	99.38	8.44	95.55
SRS2040930	Diannanxiaoer	326384034	99.53	11.46	95.34
SRS2043289	Duroc	350642290	99.4	12.33	96.42
SRS2043291	Meishan	135868936	99.48	4.84	93.28
SRS2043292	Meishan	311280060	99.47	10.91	95.53
SRS2043293	Duroc	103535504	99.51	3.73	92.58
SRS2043300	Duroc	127075478	99.55	4.61	93.66
SRS2043301	Meishan	268783524	99.28	9.49	95.6
SRS2043302	Meishan	327056954	99.53	11.58	95.51
SRS2043303	Duroc	136137734	99.48	4.89	94.09
SRS2043609	Meishan	275929660	99.45	9.75	95.73
SRS2043610	Daweizi	319026072	99.46	11.35	95.48
SRS2043844	Duroc	327688072	99.4	11.34	96.32
SRS2043845	Meishan	161356638	99.37	5.72	94.66
SRS2043847	Landrace	299035346	99.53	10.76	95.73
SRS2043849	Meishan	303582590	99.5	10.88	95.63
SRS2043851	Duroc	161330922	99.5	5.69	95.36
SRS2043852	Meishan	268758668	99.48	9.58	95.63
SRS2043855	Duroc	324481776	99.52	11.54	96.35
SRS2043856	Meishan	292670036	99.57	10.4	95.51
SRS2043859	Duroc	301009010	99.54	10.82	96.28
SRS2043915	Meishan	312794252	99.45	11.03	95.8
SRS2043916	Yorkshire	310756334	99.49	11.14	95.89
SRS2043983	Duroc	292290044	99.58	10.63	95.94
SRS2043995	Meishan	279559980	99.34	9.96	95.72
SRS2043996	Wild boar	425059598	99.47	14.98	95.74
SRS2043998	Duroc	212212386	99.47	7.59	95.95
SRS2044030	Meishan	325678388	99.47	11.57	95.82
SRS2044055	Meishan	229493578	99.45	8.25	95.46
SRS2044542	Meishan	266107254	99.45	9.48	95.67
SRS2045986	Duroc	273044842	99.52	9.79	96.21
SRS2046192	Meishan	249560152	99.5	8.91	95.57
SRS2046281	Meishan	124297286	99.46	4.45	93.2
SRS2046487	Meishan	132867798	99.53	4.75	93.18
SRS2046488	Meishan	283465978	99.57	10	95.48
SRS2048171	Meishan	259260536	99.47	9.23	95.43
SRS2048172	Meishan	267067946	99.39	9.56	95.66
SRS2048245	Meishan	300173382	99.61	10.62	95.58
SRS2048284	Meishan	287852358	99.57	10.25	95.57
SRS2048767	Meishan	167488704	99.56	5.95	94.25
SRS2048848	Meishan	299815318	99.55	10.68	95.65
SRS2048849	Meishan	127967960	99.52	4.46	93.38
SRS2051177	Duroc	202281282	99.52	7.18	95.79
SRS2051325	Meishan	204903132	99.43	7.33	95.36
SRS2052083	Meishan	274325510	99.44	9.86	95.66
SRS2053229	Meishan	256942954	99.49	9.18	95.57
SRS2053343	Meishan	321878816	99.47	11.35	95.73
SRS2053398	Duroc	179919984	99.44	6.34	95.57
SRS2053847	Duroc	267067946	99.39	9.56	95.66
SRS2058801	Duroc	280230760	99.53	10.01	96.1
SRS2058802	Duroc	285858942	99.56	10.1	95.56
SRS3279681	Duroc	257800178	99.51	9.26	96.19
SRS465708	Wuzhishan	670978656	99.43	23.74	96.09
SRS465709	Wuzhishan	681247554	99.55	23.7	95.98
SRS465710	Wuzhishan	664479952	99.51	23.38	96.03
SRS465711	Wuzhishan	662795454	99.47	23.4	96.41
SRS465712	Wuzhishan	677682346	99.44	23.96	96.41
SRS465713	Wuzhishan	696238828	99.53	24.37	95.9
SRS465714	Erhualian	709255188	99.39	24.89	95.98
SRS465715	Erhualian	687647382	99.44	24.5	96.03
SRS465716	Wild boar	661279778	99.36	23.8	96.11
SRS465717	Wild boar	726835698	99.38	25.85	96.38
SRS465718	Wild boar	711843642	99.52	24.74	96.09
SRS465719	Wild boar	559185702	99.58	19.2	96.18
SRS465720	Wild boar	547562358	99.52	18.17	95.71
SRS465721	Wild boar	566671972	99.37	19.37	95.71
SRS465722	Luchuan	610499224	99.61	21.32	95.47
SRS465723	Luchuan	698033752	99.6	24.59	95.7
SRS465724	Luchuan	698577064	99.49	24.25	95.95
SRS465725	Luchuan	682780898	99.33	24.05	96.06
SRS465726	Luchuan	727380910	99.49	25.68	96.1
SRS465727	Luchuan	641408728	99.51	22.43	96.07
SRS465728	Tibetan	703382258	99.44	24.72	96.09
SRS465729	Tibetan	656896674	99.55	23.17	96.25
SRS465730	Tibetan	626197040	99.32	19.77	96.22
SRS465731	Tibetan	604319694	99.47	18.89	96.28
SRS465732	Tibetan	664769904	99.47	20.15	96.03
SRS465733	Tibetan	716537504	99.39	25.34	96.42
SRS465734	Tibetan	733200352	99.52	25.94	96.33
SRS465735	Tibetan	735550880	99.28	19.36	96.2
SRS465736	Tibetan	718908644	98.88	24.97	96.46
SRS465737	Tibetan	726436392	99.41	25.2	96.43
SRS465738	Tibetan	700602270	99.48	23.7	96.43
SRS465739	Tibetan	690607186	99.45	23.82	96.46
SRS465740	Tibetan	689388098	99.55	24.44	95.96
SRS465741	Tibetan	679839208	99.43	23.78	96.02
SRS465742	Tibetan	679375860	99.49	23.87	96.25
SRS465743	Tibetan	696222696	99.47	24.14	96.25
SRS465744	Tibetan	731951258	99.43	25.74	96.3
SRS465745	Tibetan	716320522	99.55	24.62	96.12
SRS465746	Tibetan	703455812	99.55	24.33	95.96
SRS465747	Tibetan	628097196	99.41	21.58	95.72
SRS465748	Tibetan	658509680	99.4	22.42	95.97
SRS465749	Tibetan	656117024	99.49	22.78	95.8
SRS465750	Hetao	668039084	99.49	23.24	95.91
SRS465751	Hetao	639191700	99.54	22.41	95.92
SRS465752	Hetao	542772680	99.46	18.47	96.2
SRS465753	Hetao	628016324	99.53	22.2	96.28
SRS465754	Hetao	653831088	99.45	23.12	96.05
SRS465755	Hetao	640898074	99.6	22.35	95.71
SRS465756	Min	667949680	99.53	23.59	95.97
SRS465757	Min	657348270	99.51	23.22	96.26
SRS465758	Min	678964430	99.51	23.59	96.15
SRS465759	Min	603242056	99.53	21.33	96.09
SRS465760	Min	693885750	99.38	24.64	96.32
SRS465761	Min	682534756	99.41	23.99	96.48
SRS465762	Bamaxiang	685646616	99.44	24.28	96
SRS465763	Bamaxiang	728983702	99.48	25.93	96.04
SRS465764	Bamaxiang	665259876	99.44	23.63	96.05
SRS465765	Bamaxiang	704932782	99.52	24.79	96.1
SRS465766	Bamaxiang	695258370	99.43	24.62	96.08
SRS465767	Bamaxiang	695479252	99.48	24.83	96.09
SRS465768	Laiwu	655833378	99.38	23.48	96.25
SRS465769	Laiwu	616261268	99.44	22.08	96.21
SRS465770	Laiwu	709872018	99.49	25.4	96.26
SRS465771	Laiwu	687078376	99.38	24.3	96.28
SRS465772	Laiwu	698436924	99.15	24.12	96.34
SRS465773	Laiwu	693348284	99.22	23.95	96.35
SRS688476	Wuzhishan	5044536100	98.02	81.39	97.32
SRX012910_11	Duroc	1452334318	94.34	10.45	95.44
SRX012912_13	Duroc	295964539	97.53	3.7	88.23
SRX1060405	Berkshire	253047908	99.02	9.07	96.36
SRX1060408	Berkshire	271420318	99.14	9.79	96.42
SRX1060417	Berkshire	307202928	99.04	10.96	96.41
SRX1065914	Berkshire	443640008	99.22	15.45	96.59
SRX1065917	Berkshire	311141122	98.9	10.94	96.49
SRX1065925	Berkshire	288013648	99.16	10.31	96.41
SRX1072753	Berkshire	304804588	99.28	10.97	96.56
SRX1072779	Berkshire	161350934	98.86	5.69	95.9
SRX1072786	Berkshire	100716130	98.59	3.49	92.69
SRX1491089	Diannanxiaoer	165435691	99.11	5.92	95.09
SRX1491090	Diannanxiaoer	107367280	98.62	3.89	92.74
SRX1491091	Diannanxiaoer	149177684	99.36	5.51	94.98
SRX1491092	Diannanxiaoer	153461524	99.27	5.57	95.24
SRX1491093	Diannanxiaoer	119467388	99.14	4.34	94.02
SRX1491094	Diannanxiaoer	113319728	99.05	3.52	92.5
SRX1491095	Diannanxiaoer	245553733	99.47	8.74	95.69
SRX1491096	Diannanxiaoer	234759128	99.45	8.3	95.65
SRX1491097	Diannanxiaoer	231596861	99.38	8.13	95.34
SRX1491098	Diannanxiaoer	231937475	99.44	8.15	95.34
SRX1491099	Diannanxiaoer	262098961	99.51	9.31	95.85
SRX1491100	Diannanxiaoer	243312957	99.41	8.7	96.01
SRX1491101	Diannanxiaoer	236726221	99.39	8.42	95.7
SRX1491102	Diannanxiaoer	234241223	99.37	8.1	95.5
SRX1491103	Diannanxiaoer	109833116	98.85	4.02	93.19
SRX1491104	Diannanxiaoer	169534174	98.46	5.18	94.49
SRX1491106	Diannanxiaoer	128136720	99.26	4.71	94.16
SRX1491107	Diannanxiaoer	94865090	99.17	3.47	91.62
SRX1491108	Diannanxiaoer	132618648	98.71	4.08	93
SRX1491109	Diannanxiaoer	114479062	99	3.5	90.12
SRX1491110	Diannanxiaoer	121324626	99.17	3.77	92.43
SRX1491112	Diannanxiaoer	163020924	98.34	4.97	94.59
SRX1491113	Diannanxiaoer	137817788	97.21	4.12	93.45
SRX1491114	Diannanxiaoer	147772286	97.4	4.61	94.1
SRX1491115	Diannanxiaoer	115206042	98.93	3.55	89.42
SRX1491116	Diannanxiaoer	105628642	99.14	3.8	92.92
SRX1491117	Diannanxiaoer	155480994	99.16	5.62	95.29
SRX1491118	Diannanxiaoer	116071298	98.92	3.75	92.37
SRX1491119	Diannanxiaoer	162276384	98.78	5.11	94.48
SRX1502126	Min	342794038	98.49	11.11	96.08
SRX1502432	Min	299657896	96.9	8.63	96.14
SRX1502486	Min	274920918	89.07	7.05	95.45
SRX1502487	Min	361590132	92.22	9.94	96.15
SRX1502488	Min	353487738	97.88	10.53	96.28
SRX1502489	Min	350876900	98.04	9.2	96.23
SRX1502492	Min	326068736	98.05	8.87	96.36
SRX1502494	Min	310402890	94.17	8.21	96.13
SRX1513321	Wild boar	350404396	97.07	7.13	95.64
SRX1513327	Wild boar	390907664	97.97	11.22	96.21
SRX1513349	Wild boar	402485900	98.79	11.83	95.99
SRX1620328	Enshi_black	432360666	98.77	17.29	95.71
SRX1620334	Enshi_black	413263570	98.77	16.29	95.87
SRX1620336	Enshi_black	315938518	99.03	14.15	95.95
SRX1898989	Wild boar	208428486	96.81	6.35	93.96
SRX1898990	Wild boar	356315854	98.84	12.6	96.59
SRX1898991	Wild boar	356710006	98.95	10.96	95.35
SRX1898992	Iberian	351571950	98.92	12.39	96.66
SRX190173	Goettingen_Minipig	1926753406	98.93	45.42	97.09
SRX190954	Yorkshire	559919546	55.76	4.87	88.78
SRX190955	Landrace	597196891	36.87	3.13	78.92
SRX190956	Duroc	642846429	47.17	3.96	83.04
SRX190958	Hybrid	571020162	47.61	3.87	82.98
SRX190959	Yorkshire	510874700	49.19	3.86	86.39
SRX190960	Meishan	604569728	49.28	4.69	87.97
SRX190961	Wild boar	621865419	46.5	3.91	85.14
SRX219209	Tibetan	118793070	99.68	4.31	92.49
SRX219210	Tibetan	121527990	99.55	4.32	93.68
SRX219211	Tibetan	106355728	99.56	3.79	91.97
SRX219212	Tibetan	142929146	99.56	5.11	94.26
SRX219213	Tibetan	142269914	99.53	5.06	94.48
SRX219219	Tibetan	160484226	99.64	5.66	94.59
SRX219220	Tibetan	120646944	99.43	4.22	91.54
SRX219221	Tibetan	116672738	99.63	4.22	93.23
SRX219222	Tibetan	176129024	99.62	6.4	95
SRX219238	Tibetan	115260150	99.49	4.11	90.73
SRX219239	Tibetan	97264596	99.69	3.33	88.06
SRX219240	Tibetan	190398892	99.62	6.81	95.18
SRX219241	Tibetan	134002166	99.67	4.76	92.94
SRX219242	Tibetan	121504770	99.68	4.31	92.25
SRX219243	Tibetan	178695304	99.65	6.43	94.25
SRX219244	Tibetan	147019082	99.67	5.28	92.65
SRX219245	Tibetan	114855652	99.69	4.14	91.02
SRX219246	Tibetan	150496378	99.47	5.33	93.14
SRX219247	Tibetan	124056918	99.64	4.5	92.8
SRX219258	Tibetan	148672844	99.66	5.35	93.47
SRX219259	Tibetan	155627930	99.66	5.61	93.92
SRX219260	Tibetan	120425868	99.68	4.33	91.07
SRX219261	Tibetan	129444282	99.66	4.59	91.42
SRX219262	Tibetan	123617310	99.67	4.49	93.44
SRX219263	Tibetan	115607598	99.64	4.16	91.88
SRX219264	Tibetan	114658264	99.67	4.1	91.73
SRX219265	Tibetan	185832898	99.58	6.67	94.6
SRX219266	Tibetan	144564178	99.6	5.17	93.29
SRX219267	Tibetan	185198962	99.65	6.21	93.55
SRX219268	Tibetan	150856630	99.55	5.24	92.5
SRX219269	Penzhou	117107578	99.64	4.32	92.43
SRX219270	Penzhou	117153036	99.63	4.26	88.51
SRX219271	Penzhou	140656320	99.61	5	94.19
SRX219272	Wujin	158825554	98.36	5.47	93.49
SRX219273	Wujin	142214644	99.65	4.98	92
SRX219274	Wujin	119675994	99.62	4.29	92.36
SRX219275	Ya_nan	121118304	99.6	4.29	92.07
SRX219276	Ya_nan	109802436	99.52	4.03	92.34
SRX219277	Ya_nan	129540220	99.64	4.81	93.06
SRX219278	Neijiang	157330046	99.65	4.99	92.35
SRX219279	Neijiang	172712528	99.6	5.92	93.04
SRX219283	Neijiang	113055716	99.73	4.16	91.13
SRX219286	Jinhua	114892328	99.67	4.28	92.78
SRX219287	Jinhua	123919530	99.6	4.51	91.89
SRX219288	Jinhua	106026372	99.27	3.81	91.49
SRX219289	Wild boar	119601208	96.61	4.09	91.96
SRX219290	Wild boar	162999636	99.47	5.64	94.42
SRX219291	Wild boar	162839930	99.6	5.56	94.31
SRX219292	Tibetan	900229372	99.62	31.84	95.71
SRX2208345	Landrace	696710192	97.23	19.47	96.98
SRX2208346	Landrace	523878580	96.76	18.14	96.99
SRX2208347	Landrace	574518358	97.51	12.81	96.91
SRX2208348	Landrace	641146604	95.86	23.57	97.11
SRX2208349	Duroc	639468428	97.8	13.33	97.12
SRX2208350	Landrace	1113707590	97.31	16.89	96.85
SRX2208351	Duroc	728820630	96.83	20.8	97.22
SRX2208352	Duroc	385283590	96.96	11.67	97.04
SRX2208353	Duroc	588216506	97.64	15.39	97.14
SRX2208354	Duroc	814557552	97.14	19.48	97.17
SRX2208355	Duroc	916565886	96.41	22.16	97.15
SRX2208356	Duroc	445129960	97.28	12.35	96.97
SRX2208357	Landrace	539312268	97.3	12.66	96.89
SRX2208358	Duroc	323724430	96.77	13.41	96.99
SRX2208359	Duroc	563632490	97.21	9.91	96.77
SRX2208360	Duroc	509289088	97.16	8.78	96.6
SRX2208361	Duroc	598469908	96.08	13.15	96.92
SRX2208362	Hybrid	195734528	98.84	3.51	91.48
SRX2208365	Hybrid	182550508	98.75	3.25	90.53
SRX2208368	Landrace	619725674	97.3	14.48	96.98
SRX2208371	Hybrid	264316328	98.78	4.68	94.01
SRX2208372	Hybrid	368103964	98.5	6.42	95.61
SRX2208373	Hybrid	185229612	98.73	3.27	90.66
SRX2208375	Hybrid	223960200	98.7	3.96	92.47
SRX2208376	Hybrid	405825164	98.01	7.15	95.5
SRX2208377	Hybrid	279685488	98.99	4.97	94.01
SRX2208378	Hybrid	396978260	98.81	6.97	95.42
SRX2208379	Landrace	722898555	96.9	20.25	97.03
SRX2208380	Hybrid	478702316	98.75	8.45	95.83
SRX2208381	Hybrid	299759308	98.33	5.11	92.89
SRX2208382	Hybrid	204167428	98.86	3.64	91.23
SRX2208388	Hybrid	241209972	98.82	4.31	93.16
SRX2208389	Hybrid	265795432	98.73	4.68	93.94
SRX2208390	Landrace	869295230	95.86	21.89	97.07
SRX2208393	Hybrid	262856016	98.87	4.69	93.56
SRX2208394	Hybrid	171704904	98.8	3.06	89.07
SRX2208395	Hybrid	221761416	98.9	3.95	92.3
SRX2208397	Hybrid	225760244	98.65	3.97	92.12
SRX2208398	Hybrid	432350604	98.33	7.51	95.57
SRX2208399	Hybrid	395051748	98.58	6.93	95.55
SRX2208401	Landrace	522659950	96.95	12.34	96.96
SRX2208402	Hybrid	210856526	98.91	3.72	91.79
SRX2208403	Hybrid	234325940	97.03	4.08	93.39
SRX2208404	Hybrid	430586724	98.57	7.69	95.98
SRX2208406	Hybrid	269016056	98.55	4.74	94.48
SRX2208408	Hybrid	203809948	98.26	3.56	91.89
SRX2208410	Hybrid	198457368	97.91	3.39	90.32
SRX2208411	Hybrid	273346672	98.43	4.8	94.47
SRX2208412	Landrace	539136056	96.6	15.67	96.98
SRX2208415	Landrace	841969280	97.42	20.11	97.1
SRX2208416	Duroc	547936810	97.35	11.62	97.05
SRX2401614	Rongchang	724865164	99.25	25.43	96.19
SRX2402120	Rongchang	398468968	99.37	20.06	96.13
SRX2403693	Duroc	357701420	99.02	12.47	96.35
SRX2404011	Duroc	351032662	99.19	12.6	96.7
SRX2404012	Duroc	358343818	99.42	12.78	96.43
SRX2405926	Rongchang	283893214	99.27	9.86	95.8
SRX2405927	Rongchang	347812326	99.22	12.09	96.21
SRX2436420	Taihu	958960658	99.23	42.57	97.55
SRX2445320	Duroc	412935690	99.44	20.66	96.76
SRX245748	Iberian	87794205	99.85	3.1	75.93
SRX2538607	Landrace	320140902	99.78	12.16	82.32
SRX2538608	Landrace	285650519	99.79	10.84	82.53
SRX2538609	Landrace	322963181	99.79	12.2	82.52
SRX2538610	Landrace	303414971	99.79	11.51	82.29
SRX2538611	Landrace	306492492	99.7	11.59	82.23
SRX2538612	Iberian	311295751	99.78	11.79	82.17
SRX2538613	Iberian	306035199	99.77	11.37	82.4
SRX2787051	Yorkshire	349833950	98.56	12.11	96.7
SRX2788443	Iberian	358239400	95.66	12.32	96.65
SRX2996554	Wild boar	138406204	99.17	3.28	92.37
SRX2996555	Meishan	213815674	99.17	4.84	95.24
SRX2996556	Pietrain	153631248	97.73	4.03	94.01
SRX2996557	Landrace	177901724	99.18	4.6	95.38
SRX2996558	Yorkshire	179873726	98.77	4.27	94.62
SRX2996559	Creole	167991440	99.18	4.17	94.69
SRX2996560	Duroc	237351966	98.83	5.12	95.93
SRX333087	Erhualian	1043481698	98.24	30.66	85.71
SRX333088	Erhualian	1000851728	98.85	32.69	81.14
SRX333089	Erhualian	1005401938	98.26	33	86.99
SRX3406507	Nero_Siciliano	693665606	98.95	33.76	97.27
SRX3432957	Hybrid	338307550	97.91	14.07	96.96
SRX3432958	Hybrid	412512626	98.62	17.89	96.72
SRX3432959	Hybrid	346746788	98.33	15.25	96.99
SRX3432960	Hybrid	486572876	97.97	21.83	97.12
SRX3432961	Hybrid	352127338	98.08	14.99	96.7
SRX3432962	Hybrid	111949390	99.12	3.23	79.31
SRX3432963	Hybrid	345779666	97.86	15.12	97.05
SRX3432964	Hybrid	537124580	97.73	24.63	96.85
SRX3432969	Hybrid	357686186	98.01	14.39	96.67
SRX3432970	Hybrid	232973052	98.49	9.47	96.74
SRX3432980	Hybrid	387035288	98.31	17.12	96.76
SRX3444891	Hybrid	486473986	98.12	21.66	97.11
SRX3444892	Hybrid	396812448	98.29	17.13	96.79
SRX3444893	Hybrid	346938138	98.42	15.27	96.76
SRX3444894	Hybrid	409312752	98.32	18.16	96.77
SRX3444895	Hybrid	455042486	98.01	21.01	96.84
SRX3447467	Hybrid	386025524	96.72	17.51	97.04
SRX3447468	Hybrid	502160378	97.79	20.93	97.06
SRX3447469	Hybrid	416858238	98.27	17.85	96.78
SRX3447470	Hybrid	294509330	97.9	14.87	97
SRX3447471	Hybrid	523635170	98.05	22.93	97.14
SRX3462195	Hybrid	389905866	98.45	16.9	96.79
SRX3462196	Hybrid	438442716	96.06	17.76	96.97
SRX3462198	Hybrid	463565440	98.31	20.3	97.09
SRX3462200	Hybrid	487630856	98.3	17.8	96.99
SRX3463212	Hybrid	528631552	98.27	23.27	97.12
SRX3463213	Hybrid	498244404	98.24	18.95	97.06
SRX3463214	Hybrid	525448204	98.39	21.13	97.11
SRX3463216	Hybrid	612936920	98.12	26.13	97.17
SRX3478548	Hybrid	606661660	98.65	22.76	97.09
SRX3478549	Hybrid	364510170	97.6	18.24	97.05
SRX3478550	Hybrid	681373664	96.97	26.34	97.13
SRX3478551	Hybrid	469894410	96.88	18.3	97.01
SRX3478553	Hybrid	180754588	86.65	5.52	92.52
SRX3479897	Hybrid	113948302	84.38	3.25	84
SRX3479898	Hybrid	149980598	86.53	4.72	91.26
SRX3479900	Hybrid	174513714	85.31	5.18	91.98
SRX3479920	Hybrid	266328370	95.8	12.39	97.05
SRX3481656	Hybrid	244368814	94.87	10.58	96.72
SRX3481658	Hybrid	266572560	95.62	12.06	96.95
SRX3481659	Hybrid	500472820	96.49	23.33	97.31
SRX3481660	Hybrid	490497118	96.18	22.61	97.25
SRX3481661	Hybrid	291232786	95.72	13.19	97.03
SRX3481662	Hybrid	277162920	95.46	12.45	96.95
SRX3481663	Hybrid	574945258	95.57	26.54	97.32
SRX3481670	Hybrid	587875866	96.41	27.81	97.31
SRX3481671	Hybrid	518120510	96.06	23.7	97.32
SRX3481672	Hybrid	278394764	95.01	12.18	96.99
SRX3481674	Hybrid	591323942	95.07	25.79	97.24
SRX3481675	Hybrid	302096836	94.88	13.16	96.94
SRX3481676	Hybrid	337585340	94.68	14.53	96.95
SRX3481677	Hybrid	333829662	94.8	14.63	97.06
SRX3481678	Hybrid	642451594	95.14	28.47	97.24
SRX3482853	Hybrid	526452954	95.84	24.11	97.21
SRX3482855	Hybrid	628930746	95.4	28.83	97.32
SRX3482857	Hybrid	541362644	95.5	24.79	97.26
SRX3482883	Hybrid	718637808	96.1	33.43	97.38
SRX3482884	Hybrid	268054930	95.84	12.3	96.98
SRX3482885	Hybrid	607346630	97.21	29.17	97.28
SRX3482954	Hybrid	323639920	96.96	15.71	97.19
SRX3482955	Hybrid	170150452	97.6	8.32	96.85
SRX3483116	Hybrid	445837472	97.09	21.47	97.25
SRX3483119	Hybrid	490738776	96.89	23.4	97.28
SRX3483120	Hybrid	504824104	96.89	23.99	97.29
SRX3483209	Hybrid	281376934	97.71	13.97	97.11
SRX3483210	Hybrid	299667594	96.06	13.68	97.11
SRX3483211	Hybrid	276808380	93.65	11.49	96.86
SRX3483212	Hybrid	254287858	95.55	11.42	96.97
SRX3483213	Hybrid	574696376	94.19	24.26	97.19
SRX3483214	Hybrid	287518892	94.27	12.23	96.86
SRX3483215	Hybrid	308843140	95.62	13.31	96.97
SRX3483216	Hybrid	433290022	95.25	18.62	97.15
SRX3483217	Hybrid	509233600	96.36	23.37	97.29
SRX3483218	Hybrid	301053116	95.26	12.87	96.97
SRX3483301	Hybrid	120351336	97.57	5.85	96.09
SRX3483302	Hybrid	238680732	89.46	9.1	96.75
SRX3483303	Hybrid	318203052	95.14	14.44	97.2
SRX3483304	Hybrid	698882974	93.79	29.27	97.3
SRX3483305	Hybrid	274957630	92.8	11.1	96.69
SRX3483324	Hybrid	303995340	92.11	12.42	96.78
SRX3483326	Hybrid	298529938	94.19	12.7	96.9
SRX3483358	Hybrid	253898596	96.77	12.01	96.98
SRX3483359	Hybrid	422113298	96.88	20.46	97.23
SRX3483360	Hybrid	290964754	97.05	14.28	97.13
SRX3483361	Hybrid	244635898	97.63	12.16	97.05
SRX3483362	Hybrid	96079078	96.9	4.73	94.66
SRX3484115	Hybrid	286882412	97.68	14.34	97.1
SRX3484116	Hybrid	263321984	97.73	13.2	97.13
SRX3484117	Hybrid	260560968	96.34	12.33	97.05
SRX3484118	Hybrid	357327128	96.6	17.13	97.2
SRX3484119	Hybrid	114694402	97.64	5.71	95.96
SRX3484945	Hybrid	271178818	96.72	12.57	97.06
SRX3484946	Hybrid	429738226	95.58	18.93	97.13
SRX3484948	Hybrid	908751060	96.3	42.05	97.38
SRX3484950	Hybrid	531682568	94.74	23.21	97.22
SRX3484951	Hybrid	394938372	94.05	16.7	97.01
SRX361110	Berkshire	134212090	99.58	4.88	94.6
SRX361111	Berkshire	113652126	99.52	4.13	93.79
SRX361112	Berkshire	112752550	99.69	4.13	93.11
SRX3788954	Wuzhishan	278454796	99.02	12.67	96.22
SRX397137	Rongchang	188852456	98.79	6.54	95.14
SRX397138	Rongchang	246546040	98.73	8.41	95.53
SRX397140	Rongchang	258951164	98.48	8.59	95.48
SRX397141	Rongchang	269526422	98.92	9.2	95.63
SRX397142	Rongchang	249765316	99.21	8.62	95.64
SRX4457582	Hybrid	333768550	97.03	16.51	96.9
SRX4457583	Hybrid	310274370	97	15.22	96.97
SRX4457584	Hybrid	296592612	97.39	14.84	96.96
SRX4457585	Hybrid	221543538	97.42	11.07	96.56
SRX4457586	Hybrid	334499644	97.03	16.56	96.98
SRX4457587	Hybrid	323664994	97.25	16.17	96.66
SRX4457588	Hybrid	319202802	96.75	15.77	96.67
SRX4457589	Hybrid	327968164	97.42	16.43	97.09
SRX4457590	Hybrid	346658806	97.29	17.08	96.72
SRX4457591	Hybrid	331637286	96.72	15.9	96.88
SRX4457592	Hybrid	314570610	96.28	15.22	96.76
SRX4457593	Hybrid	306678290	96.44	14.88	97.04
SRX4457594	Hybrid	339581056	96.27	16.51	96.93
SRX4457595	Hybrid	354420202	96.38	17.01	96.63
SRX4457596	Hybrid	383938708	96.89	18.95	96.94
SRX4457597	Hybrid	303428806	97.21	14.95	97.02
SRX4457598	Hybrid	318929152	96.89	15.51	96.82
SRX4457599	Hybrid	344978924	97.44	17.05	96.99
SRX4457600	Hybrid	325602054	97.12	15.91	96.97
SRX4457601	Hybrid	312144102	96.86	15.36	96.66
SRX4457602	Hybrid	307622194	97.66	15.57	97.01
SRX4457603	Hybrid	337210888	96.52	16.48	96.94
SRX4457604	Hybrid	227287580	96.32	10.98	96.43
SRX4457605	Hybrid	315378106	97.31	15.86	96.64
SRX4457606	Hybrid	303039206	97.43	15.33	96.67
SRX4457607	Hybrid	322450590	96.69	15.8	96.62
SRX4457608	Hybrid	349066632	96.68	16.9	96.96
SRX4457609	Hybrid	311221022	96.69	15.26	96.88
SRX4457610	Hybrid	395626938	96.41	19.14	96.92
SRX473146	Tongcheng	225359876	99.55	7.39	94.53
SRX473147	Tongcheng	243645292	99.47	8.15	95.33
SRX473148	Tongcheng	175233414	99.45	5.98	93.98
SRX473149	Tongcheng	165891834	99.21	5.73	94.62
SRX476907	Duroc	329929076	98.62	11.23	96.56
SRX476909	Mangalica	405256736	98.49	13.95	96.39
SRX476910	Mangalica	625864902	95.56	19.11	96.55
SRX476911	Mangalica	413881544	98.64	14.39	96.5
SRX486865	songliao_black_pig	112804406	98.48	4	91.24
SRX486866	songliao_black_pig	124386964	98.21	4.4	91.83
SRX5087223	Duroc	860761732	99.56	29.72	97.04
SRX5087224	Landrace	1080193796	99.55	38.05	96.9
SRX5087225	Yorkshire	903639084	99.45	30.6	96.66
SRX5087226	Hybrid	906989192	99.36	30.78	96.61
SRX5099386	Hybrid	948316460	99.52	31.67	96.75
SRX5099387	Hybrid	1021268246	99.49	35.51	97.07
SRX510749	Tongcheng	847969874	99.39	22.66	96.63
SRX5138978	Hybrid	986064514	99.49	33.39	97.05
SRX5138979	Hybrid	945078336	99.53	32.62	96.76
SRX5172663	Hybrid	975145896	99.49	33.45	97.06
SRX5172664	Hybrid	990185522	99.54	34.06	96.78
SRX648328	Wild boar	375306190	98.1	13.05	96.73
SRX648630	Creole	347750566	98.43	10.75	95.26
SRX648632	Iberian	342150846	98.99	10.8	95.25
SRX703502	Duroc	379962456	99.14	12.62	96.54
SRX703503	Duroc	432524218	98.89	14.5	96.59
SRX703504	Duroc	426876988	98.89	13.93	96.69
SRX703505	Duroc	430621434	99.03	4.53	93.48
SRX703506	Duroc	431915510	99.05	4.98	94.31
SRX703507	Duroc	379909912	99.06	13	96.52
SRX703508	Duroc	396303338	98.05	12.9	96.41
SRX703509	Duroc	424807700	97.25	13.81	96.56
SRX703510	Duroc	372196694	98.59	12.52	96.42
SRX703511	Duroc	364212370	98.42	12.15	96.39
SRX703512	Duroc	420706112	98.96	14.08	96.57
SRX703519	Duroc	400420020	98.98	12.08	96.47
SRX703532	Duroc	438615536	98.9	12.43	96.49
SRX703533	Duroc	354575920	99.07	12.27	96.47
SRX703534	Duroc	388804884	99.19	13.28	96.5
SRX703535	Duroc	350221012	99.2	12.2	96.45
SRX703536	Duroc	362543904	99.25	12.63	96.55
SRX703537	Duroc	351387088	99.22	12.2	96.51
SRX703538	Duroc	412216830	98.32	13.13	96.41
SRX703539	Duroc	379637548	98.8	12.52	96.41
SRX703540	Landrace	345708096	99.67	11.61	95.18
SRX703541	Landrace	355525994	99.67	11.72	95.19
SRX703542	Landrace	335544768	99.65	11.11	95.42
SRX703543	Landrace	323931824	99.65	10.81	95.28
SRX703544	Landrace	338310130	99.67	9.05	95.36
SRX703545	Landrace	328367780	99.67	8.21	94.23
SRX703546	Landrace	301513518	99.08	8.67	92.87
SRX703547	Landrace	301322414	99.21	8.77	94.4
SRX703548	Landrace	332943476	99.69	10.38	95.44
SRX703549	Landrace	322384718	99.16	9.87	95.78
SRX703550	Landrace	327963242	99.66	10.77	95.48
SRX703551	Landrace	326204388	99.63	10.76	95.19
SRX703552	Landrace	332203902	99.63	11.11	95.1
SRX703553	Yucatan_minipig	435547132	99.25	12.63	96.23
SRX703554	Yucatan_minipig	450265698	99.26	13.3	96.33
SRX703555	Yucatan_minipig	445090090	98.96	11.4	96.23
SRX703557	Yucatan_minipig	436321082	99.37	12.63	96.3
SRX703558	Yucatan_minipig	414768090	99.34	11.85	96.17
SRX703559	Yucatan_minipig	430561950	99.1	11.39	96.24
SRX703560	Yucatan_minipig	426878426	99.26	11.74	96.18
SRX703561	Yucatan_minipig	444449654	98.95	12.78	96.25
SRX703562	Yucatan_minipig	415972364	98.83	9.35	96
SRX703563	Yucatan_minipig	416982102	99.07	7.6	95.92
SRX703564	Yucatan_minipig	442133680	99.15	11.22	96.22
SRX703565	Yucatan_minipig	441581506	98.98	12.6	96.2
SRX703566	Wild boar	443370388	97.73	12.37	95.57
SRX703567	Wild boar	422633306	97.38	8.6	95.75
SRX703568	Wild boar	418519902	97.93	11.77	95.29
SRX703569	Wild boar	417246606	97.74	12.63	95.62
SRX703570	Wild boar	419793520	97.3	11.62	95.61
SRX703571	Wild boar	403508254	97.35	10.88	95.66
SRX703572	Wild boar	435508630	97.17	8.17	95.64
SRX703573	Wild boar	433878206	97.3	11.36	96.07
SRX703574	Wild boar	433750864	97.27	11.3	96.01
SRX703575	Wild boar	430194468	97.54	10.25	95.7
SRX703577	Yorkshire	437075804	97.41	9.83	96.18
SRX703579	Yorkshire	433671492	97.41	10.27	96.24
SRX703580	Yorkshire	421654852	97.43	10	96.28
SRX703581	Yorkshire	418666128	97.67	8.81	96.18
SRX703582	Yorkshire	428130386	97.09	9.02	96.12
SRX703583	Yorkshire	430293866	97.96	10.37	96.1
SRX703584	Yorkshire	671036258	97.52	10.65	96.19
SRX703585	Yorkshire	411119624	97.72	7.48	95.8
SRX703586	Yorkshire	442784174	96.98	7.69	95.55
SRX703589	Yorkshire	371287532	97.05	5.1	91.19
SRX703594	Yorkshire	317653962	99.56	11.01	95.41
SRX703595	Yorkshire	339820584	99.65	11.71	95.64
SRX703596	Yorkshire	351288112	99.6	11.93	95.55
SRX703597	Yorkshire	341544022	99.58	11.53	95.86
SRX703599	Yorkshire	333812260	99.62	11.44	95.4
SRX750518	Korean_black_pig	438766360	97.68	11.16	96.12
SRX751262	Korean_black_pig	434645178	98.12	13.23	96.18
SRX751265	Korean_black_pig	435381244	97.8	12.82	96.35
SRX751269	Korean_black_pig	385335770	97.78	9.21	95.75
SRX751273	Korean_black_pig	410414224	97.54	12.34	95.85
SRX751275	Korean_black_pig	427048086	97.63	11.74	95.78
SRX751276	Korean_black_pig	437972678	97.71	11.84	96.21
SRX751281	Korean_black_pig	408713856	97.56	7.93	95.91
SRX751282	Korean_black_pig	485254468	97.2	10.83	96.05
SRX751283	Korean_black_pig	423153664	97.3	12.84	96.25
SRX751284	Korean_black_pig	426005368	99.1	14.94	96.37
SRX751287	Korean_black_pig	425718326	99.2	13.88	96.15
SRX751288	Korean_black_pig	397796462	99.22	9.61	95.95
SRX751289	Korean_black_pig	428023934	99.22	13.94	96.17
SRX857360	Yorkshire	301701186	99.62	9.9	95.5
SRX857361	Landrace	302938908	99.62	8	94.25
SRX871039	Rongchang	211212014	98.61	7.14	95.45
SRX914969	Wild boar	362648598	98.85	10.79	95.12
SRX914970	Wild boar	252928492	97.24	7.79	93.07
SRX914971	Tamworth	388173640	93.54	13.21	96.71
SRX914980	Yucatan_minipig	400616684	98.98	14.08	96.68
SRX958019	Iberian	422601582	96.54	14.53	96.64

## Sheet: Supplementary Data 2
Supplementary Data 2. Summary of the downloaded pig transcriptome data.
Project ID	Samples	Data Size(GB)	Valid samples	Valid Data Size(GB)
PRJDB2835	2	19.26	1	11.34
PRJDB4551	8	14.78	8	14.78
PRJDB5113	3	4.08	1	1.65
PRJEB10004	4	8.78	4	8.78
PRJEB11625	9	64.24	9	64.24
PRJEB12278	5	34.79	5	34.79
PRJEB12300	27	113.07	27	113.07
PRJEB12435	18	41.34	18	41.34
PRJEB13074	2	19.4	0	0
PRJEB15381	15	74.87	15	74.87
PRJEB16134	25	17.97	0	0
PRJEB19268	18	136.87	17	129.54
PRJEB19386	54	764.83	47	683.43
PRJEB20136	32	60.92	32	60.92
PRJEB21332	7	33.64	7	33.64
PRJEB22000	39	51.08	39	51.08
PRJEB23119	3	90.5	3	90.5
PRJEB24165	72	185.32	70	182.05
PRJEB25953	42	67.78	40	65.33
PRJEB26391	18	41.44	18	41.44
PRJEB27455	11	417.05	11	417.05
PRJEB3197	12	27.36	12	27.36
PRJEB5250	32	82.2	32	82.2
PRJEB6653	3	10.69	3	10.69
PRJEB6754	8	113.56	8	113.56
PRJEB7330	6	2.69	5	2.27
PRJEB7599	6	15.36	0	0
PRJEB8085	36	58.16	36	58.16
PRJEB8646	19	125.79	19	125.79
PRJEB8735	7	98.13	7	98.13
PRJEB8784	7	101.87	7	101.87
PRJEB9690	20	123.82	20	123.82
PRJNA120067	2	0.69	0	0
PRJNA120321	1	0.16	0	0
PRJNA122621	2	0.45	0	0
PRJNA132681	2	1.38	0	0
PRJNA133029	2	1.93	2	1.93
PRJNA139519	2	1.03	0	0
PRJNA142279	6	21.34	6	21.34
PRJNA143621	7	5.75	0	0
PRJNA147357	6	5.21	0	0
PRJNA150399	4	2.17	0	0
PRJNA152995	1	7	1	7
PRJNA153761	8	6.84	0	0
PRJNA173041	3	17.88	3	17.88
PRJNA173135	1	2.53	1	2.53
PRJNA184055	6	11.47	6	11.47
PRJNA186961	8	18.61	8	18.61
PRJNA188070	4	19.07	4	19.07
PRJNA188941	20	45.63	20	45.63
PRJNA189967	3	4.1	3	4.1
PRJNA190624	3	19.93	3	19.93
PRJNA193204	6	23.98	6	23.98
PRJNA202247	12	2.85	0	0
PRJNA207556	2	6.49	0	0
PRJNA210515	6	3.43	0	0
PRJNA211619	4	14.52	4	14.52
PRJNA212016	8	21.75	8	21.75
PRJNA213400	3	2.16	0	0
PRJNA217780	6	0.77	0	0
PRJNA219447	1	23.36	1	23.36
PRJNA221286	15	41.71	15	41.71
PRJNA222300	2	1.49	2	1.49
PRJNA225941	10	80.46	10	80.46
PRJNA231038	6	8.9	6	8.9
PRJNA231898	9	324.37	9	324.37
PRJNA234335	6	28.29	6	28.29
PRJNA234465	4	19.05	4	19.05
PRJNA235171	2	8.56	2	8.56
PRJNA237914	6	11.59	3	8.23
PRJNA239206	6	15.08	6	15.08
PRJNA240332	86	100.2	85	100.2
PRJNA246567	12	26.36	12	26.36
PRJNA254496	4	14.95	3	11.52
PRJNA255281	2	9.75	2	9.75
PRJNA258588	4	4.41	0	0
PRJNA260394	2	12.83	2	12.83
PRJNA260632	36	131.73	36	131.73
PRJNA264829	3	12.64	3	12.64
PRJNA267635	1	3.28	0	0
PRJNA269052	1	8.62	1	8.62
PRJNA269140	2	8.62	2	8.62
PRJNA271310	6	68.77	6	68.77
PRJNA271508	1	0.29	0	0
PRJNA275632	36	115.6	35	112.5
PRJNA281342	33	26.24	18	19.36
PRJNA281343	21	16.73	9	9.01
PRJNA281483	20	395.27	20	395.27
PRJNA282914	2	0.71	2	0.71
PRJNA283575	6	46.98	6	46.98
PRJNA283924	3	1.82	3	1.82
PRJNA284205	8	45.42	8	45.42
PRJNA284587	9	2.08	0	0
PRJNA287471	6	29.38	6	29.38
PRJNA289358	2	8.34	1	3.84
PRJNA290579	96	555.64	96	555.64
PRJNA291081	2	6.97	2	6.97
PRJNA291508	1	0.73	1	0.73
PRJNA292166	14	37.5	7	15.82
PRJNA293108	2	3.82	2	3.82
PRJNA293935	12	59.16	12	59.16
PRJNA294650	18	80.76	18	80.76
PRJNA294986	2	4	2	4
PRJNA295107	2	1.89	2	1.89
PRJNA297337	12	67.78	12	67.78
PRJNA297376	6	62.71	6	62.71
PRJNA297678	3	12.92	3	12.92
PRJNA297855	13	122.86	6	54.79
PRJNA298500	4	2.06	4	2.06
PRJNA298508	4	70.3	4	70.3
PRJNA301763	1	4.95	1	4.95
PRJNA301912	4	28.88	4	28.88
PRJNA301944	20	78.61	20	78.61
PRJNA302066	5	42.39	5	42.39
PRJNA302287	6	38.67	6	38.67
PRJNA302688	6	73.73	6	73.73
PRJNA302693	10	69.56	10	69.56
PRJNA302839	3	31.48	3	31.48
PRJNA303166	48	227.51	48	227.51
PRJNA304281	1	57.46	1	57.46
PRJNA304420	11	17.63	10	15.99
PRJNA305124	32	55.02	28	47.6
PRJNA305196	1	67.11	0	0
PRJNA305529	10	72.11	10	72.11
PRJNA305784	10	72.67	10	72.67
PRJNA305831	9	45.65	9	45.65
PRJNA305976	1	34.78	1	34.78
PRJNA305992	2	14.3	2	14.3
PRJNA307541	1	4.78	1	4.78
PRJNA308292	12	2.79	0	0
PRJNA308733	2	7.98	2	7.98
PRJNA309102	18	287.87	18	287.87
PRJNA309200	2	53.61	2	53.61
PRJNA310184	4	8.14	4	8.14
PRJNA310759	3	10.43	3	10.43
PRJNA311061	76	304.18	73	301.16
PRJNA311523	92	491.66	92	491.66
PRJNA312567	1	43.03	1	43.03
PRJNA313448	179	944.59	179	944.59
PRJNA316011	5	22.89	5	22.89
PRJNA316369	1	49.78	1	49.78
PRJNA317938	1	7.21	1	7.21
PRJNA318592	1	6.78	1	6.78
PRJNA319492	6	50.98	6	50.98
PRJNA319623	2	9.64	2	9.64
PRJNA322309	6	37.43	6	37.43
PRJNA323755	6	2.56	4	1.57
PRJNA325481	2	11.18	2	11.18
PRJNA326880	2	10.88	1	2.71
PRJNA328974	12	28.97	12	28.97
PRJNA333701	1	2.65	0	0
PRJNA339666	18	155.54	18	155.54
PRJNA340232	6	10.85	3	4.52
PRJNA341938	24	153.04	23	147.85
PRJNA342558	1	56.72	1	56.72
PRJNA343305	2	26.59	2	26.59
PRJNA343863	6	37.81	6	37.81
PRJNA344493	6	37.81	6	37.81
PRJNA344688	40	203.96	40	203.96
PRJNA345427	3	6.16	3	6.16
PRJNA347624	6	14.63	6	14.63
PRJNA350530	8	45.41	8	45.41
PRJNA352443	12	195.79	12	195.79
PRJNA353073	9	135.87	9	135.87
PRJNA353772	2	11.51	2	11.51
PRJNA354435	1	7.85	1	7.85
PRJNA354523	4	54.19	4	54.19
PRJNA354943	6	30.25	6	30.25
PRJNA356044	4	43.41	4	43.41
PRJNA356659	6	34.47	6	34.47
PRJNA357363	6	20.53	6	20.53
PRJNA357373	1	4.92	0	0
PRJNA357561	3	24.8	3	24.8
PRJNA357661	6	4.7	6	4.7
PRJNA357875	15	207.59	15	207.59
PRJNA358728	17	361.1	17	361.1
PRJNA359208	8	58.94	8	58.94
PRJNA359473	4	22.59	4	22.59
PRJNA360366	86	221.3	86	221.3
PRJNA362606	36	179.03	36	179.03
PRJNA374593	5	46.38	5	46.38
PRJNA377173	32	147.01	32	147.01
PRJNA378701	14	21.1	14	21.1
PRJNA379268	6	49	0	0
PRJNA381352	1	31.15	1	31.15
PRJNA382212	9	70.25	9	70.25
PRJNA382786	7	51.9	7	51.9
PRJNA384017	6	24.84	6	24.84
PRJNA385397	15	6.93	14	6.63
PRJNA386796	53	363.68	53	363.68
PRJNA387276	6	76.31	6	76.31
PRJNA388808	8	73.88	8	73.88
PRJNA389512	9	58.76	9	58.76
PRJNA389819	6	47.54	6	47.54
PRJNA392495	6	38.77	6	38.77
PRJNA392949	116	423.94	102	356.02
PRJNA393735	24	301.78	24	301.78
PRJNA393847	6	42.75	6	42.75
PRJNA394207	21	21.24	21	21.24
PRJNA394630	1	10.66	1	10.66
PRJNA395970	14	27.33	14	27.33
PRJNA396066	15	40.21	15	40.21
PRJNA399620	1	217.8	1	217.8
PRJNA403969	168	1126.41	168	1126.41
PRJNA407236	8	43.78	8	43.78
PRJNA407675	12	97.19	12	97.19
PRJNA413646	36	246.49	36	246.49
PRJNA414067	40	255.47	40	255.47
PRJNA415229	12	53.62	12	53.62
PRJNA415431	15	216.81	15	216.81
PRJNA415809	6	32.92	6	32.92
PRJNA415904	6	32.35	6	32.35
PRJNA416432	6	47.08	6	47.08
PRJNA416652	18	222.18	18	222.18
PRJNA417068	6	104.54	4	69.46
PRJNA417274	5	82.64	5	82.64
PRJNA418680	6	28.94	6	28.94
PRJNA419312	13	25.24	13	25.24
PRJNA419728	22	91.71	20	91.22
PRJNA427706	67	263.61	67	263.61
PRJNA428094	6	109.29	6	109.29
PRJNA428570	2	68.43	2	68.43
PRJNA429045	40	250.15	40	250.15
PRJNA429720	12	52.85	12	52.85
PRJNA431357	22	61.39	21	60.29
PRJNA432845	5	5.65	5	5.65
PRJNA432847	5	82.11	5	82.11
PRJNA433745	4	56.32	4	56.32
PRJNA439681	6	2.73	1	0.52
PRJNA445990	1	6.47	1	6.47
PRJNA445997	1	6.08	1	6.08
PRJNA445998	1	6.42	1	6.42
PRJNA445999	1	6.94	1	6.94
PRJNA446000	1	6.99	1	6.99
PRJNA446004	1	7.28	1	7.28
PRJNA448132	21	148.68	21	148.68
PRJNA450204	15	118.2	15	118.2
PRJNA450552	6	106.61	6	106.61
PRJNA451072	96	361.98	92	347
PRJNA451428	15	52.51	15	52.51
PRJNA453380	11	44.28	11	44.28
PRJNA464432	11	54.65	11	54.65
PRJNA470617	6	38.43	5	32.34
PRJNA471844	4	104.47	4	104.47
PRJNA472365	16	83.88	16	83.88
PRJNA472382	12	25.74	12	25.74
PRJNA472640	12	100.02	12	100.02
PRJNA475704	36	153.01	36	153.01
PRJNA476718	3	38.43	3	38.43
PRJNA476720	3	36.29	3	36.29
PRJNA476721	3	40.52	3	40.52
PRJNA476722	3	41.03	3	41.03
PRJNA479928	6	54.38	6	54.38
PRJNA480676	12	123.85	12	123.85
PRJNA483488	6	86.47	6	86.47
PRJNA484712	12	10.12	12	10.12
PRJNA486065	6	76.02	6	76.02
PRJNA488247	6	81.03	3	40.71
PRJNA488685	4	19.09	4	19.09
PRJNA490225	9	67.75	9	67.75
PRJNA492887	6	106.84	6	106.84
PRJNA73723	2	3.44	2	3.44
PRJNA80971	16	126.26	16	126.26
A total of 20.0 TB of sequencing data, 263 projects, and 3,526 samples were downloaded and analyzed.

## Sheet: Supplementary Data 3
Supplementary Data 3. Summary and mapping statistics of transcriptome data in ISwine database.
Sample ID	Clean reads	Mapped reads	Unique mapped reads	Tissue
SRS927566	7276519	6037883	5514897	anterior pituitary
SRS927565	6942123	6123574	5774567	anterior pituitary
SRS1196057	6519736	6140224	4098399	macrophage
SRS1196081	6519736	6140224	4098421	macrophage
SRS1196104	6701409	6152899	4037768	macrophage
SRX3828430	6680137	6221785	5916273	retina
SRS1196086	6644887	6257303	4326794	macrophage
SRS1196062	6644887	6257320	4326811	macrophage
SRX4510383	8544725	6343309	6011645	blood
SRS1196058	6895474	6485223	4631303	macrophage
SRS1196079	6895474	6485241	4631305	macrophage
SRS1196063	7104597	6517991	4597333	macrophage
SRS1196087	7104597	6517993	4597342	macrophage
SRX3594515	17089627	6569184	5518819	endometrium
SRS1027240	10860852	6576953	5966902	basal ganglia
SRX2955861	6938076	6613023	6336707	heart
SRS1479902	7106155	6613448	6301468	liver
SRS1479900	7126716	6637666	6335462	liver
SRS2354861	6876936	6750850	4911087	backfat
SRX2783306	7255792	6877013	6589144	heart
SRX3293205	18359546	6898627	6573466	ovary
SRS1027237	10488300	6969976	6057581	cerebellum
SRS1196092	7454657	6995766	5099740	macrophage
SRS1027239	15645284	7085942	6363798	brain stem
SRX2783305	7558047	7156181	6880508	heart
SRX2037482	8028362	7237413	6991011	adipose
ERS550821	7846017	7318566	6827172	longissimus dorsi muscle
SRX2783301	7824940	7452698	7173119	heart
SRS1037819	9462016	7563602	7189594	liver
SRX2783304	8020490	7628324	7326661	heart
SRS392189	8809319	7742109	6804956	liver
SRX2783302	8160849	7750484	7446783	heart
SRS1479901	8272387	7780457	7417425	liver
ERX2528314	10210840	8146462	7939070	synovium
SRS1027241	11409870	8213511	7330327	basal ganglia
SRS2354854	8352514	8214495	5667960	backfat
SRX3194383	24219694	8322051	7732480	brain
SRS392190	9734152	8371067	7499755	liver
SRX2783300	8789882	8381424	8067735	heart
SRS1479898	8876137	8398411	8019304	liver
SRS1859923	19470714	8480858	6819806	oocyte
SRS1277774	9788346	8654029	8406284	blood
SRS1277699	13215314	8699723	8017026	blood
DRX061237	12754296	8715234	7309660	embryonic stem cell
SRS1037820	10578884	8724213	8309201	liver
SRX4510388	12447154	8738217	8354323	blood
SRS1355353	11124160	8800876	8487949	molar germ
ERS550822	9433887	8805313	8235859	longissimus dorsi muscle
SRX2783298	9272823	8811615	8461893	heart
ERS550820	9501973	8833376	8255545	longissimus dorsi muscle
ERS550819	9403510	8857288	8231317	longissimus dorsi muscle
SRS392184	9658640	8901049	8466647	liver
SRS392187	9737566	8990623	8359533	liver
ERS550817	9573580	9029920	8440922	longissimus dorsi muscle
SRS1116217	10035230	9051098	8258511	lung
SRS1116239	10309086	9142085	8656982	lung
SRS1196102	10116221	9142955	6437116	macrophage
SRX2955863	9732087	9281223	8926525	heart
SRX4510391	15618882	9295571	8794553	blood
SRS1116238	10359277	9334247	8742480	lung
SRX2783297	9806800	9358845	9008437	heart
SRS1196053	10464650	9396636	6454128	macrophage
SRS1196078	10464650	9396655	6454152	macrophage
SRX2783296	10098700	9647571	9270786	heart
SRX3594512	15276907	9682429	8211830	uterus
SRX3594508	17159540	9817418	7716664	endometrium
SRS1277664	14565280	9849906	9458399	blood
SRX2783299	10346546	9852675	9464251	heart
SRS1116264	11111827	9852796	9368020	lung
SRS392172	10553681	9874343	9221113	testis
SRS1196099	10523729	9890737	7610716	macrophage
SRX3594506	13887470	9968028	8825154	endometrium
SRS1268969	11693852	10073123	9546567	macrophage
SRX2863103	12989862	10146800	9706862	gluteus medius muscle
SRS392179	12346582	10217053	9798106	testis
SRX4510389	13808896	10240154	9746156	blood
SRS1196084	11002926	10388332	7906876	macrophage
SRS1196064	11002926	10388334	7906913	macrophage
SRS980436	20509320	10458887	8128874	oocyte
SRS2354859	10777815	10555811	8078068	backfat
SRX3594501	25219343	10603035	8527076	uterus
SRS2354863	10907682	10705354	9091793	backfat
SRS936180	11708851	10787028	9895276	longissimus dorsi muscle
ERS160535	55776494	10811155	9858840	cerebral cortex
SRS1027236	17536648	10862291	9926595	cerebellum
SRX4510384	14845000	10914297	10294692	blood
SRS1526198	13499866	10975397	10412873	gluteus medius muscle
SRX2783303	11532058	11003919	10588327	heart
SRX3174425	12082900	11018566	10324815	longissimus dorsi muscle
SRX2863085	14203870	11021468	10420798	gluteus medius muscle
SRS2354860	11387492	11169079	7333210	backfat
SRS1268972	13754128	11178074	10440030	macrophage
SRS1277674	12520546	11194854	10795166	blood
SRX3594507	23383088	11204882	9430233	endometrium
SRS392183	12519967	11257670	10616834	liver
SRS2354867	11583719	11362987	9431411	backfat
SRS936190	12421388	11404372	10402962	longissimus dorsi muscle
SRS1268970	14346522	11469798	10834555	macrophage
SRS2354855	11719566	11484980	9921689	backfat
SRS392171	12376437	11541680	10986294	testis
SRX3174428	12897146	11601917	10965954	longissimus dorsi muscle
SRS2354862	11839813	11611448	8907006	backfat
SRS1268971	14083037	11628536	11023426	macrophage
SRS392178	14517530	11647747	11157410	testis
SRS2354872	11879286	11658228	9066730	backfat
SRS936162	12425351	11659333	10685897	longissimus dorsi muscle
SRS2354857	11885613	11664161	9558379	backfat
SRS392180	12665089	11750536	11198227	testis
SRX4510386	16582215	11904792	11329015	blood
SRX3594500	33022983	12082507	10205025	uterus
SRX3594502	15473237	12123334	10136373	uterus
SRS1196090	12956853	12124257	9577005	macrophage
SRS2354866	12387251	12155478	9858583	backfat
SRS1196101	12948769	12216075	9267891	macrophage
SRX3958382	13004962	12246547	11884056	large intestine
SRX4510387	16507362	12260002	11760673	blood
SRS1190543	15711594	12305847	11915529	semimembranosus muscle
SRS567072	14672204	12329790	10246296	liver
SRS2354856	12573386	12350135	9536954	backfat
SRS1196076	13228414	12445427	9926167	macrophage
SRS1196052	13228414	12445440	9926170	macrophage
SRS1277687	18265648	12488417	10853571	blood
SRX3594514	17040184	12534618	10996475	uterus
SRX4510392	18378177	12537085	11882125	blood
SRS2354852	12805366	12543958	10804422	backfat
SRS1196061	13373956	12588229	9243319	macrophage
SRS1196085	13373956	12588233	9243321	macrophage
SRX2037532	14072812	12648779	12221248	adipose
SRS345836	20275182	12660840	11683129	lung
SRX3594505	26673720	12698658	10217897	endometrium
SRX2783307	13273856	12704053	12248627	heart
SRX1942609	13226172	12738349	11849288	lung
SRS2354853	13004242	12738595	9806852	backfat
SRS1060422	14115766	12832317	11945343	longissimus dorsi muscle
SRS1196091	13762116	12837914	9373043	macrophage
SRS2354870	13195366	12895475	11323588	backfat
SRS1647092	16027542	12939269	12032194	longissimus dorsi muscle
SRX3594509	18121642	12985958	11278970	endometrium
SRS1277659	20438048	13007689	12322039	blood
SRX3594497	21638498	13074594	10790991	endometrium
SRX3594498	20116143	13117764	11578065	endometrium
ERS160558	66008870	13157868	12022685	cerebral cortex
ERX1271750	14463974	13164754	12738622	blood
SRX3373066	14726618	13182947	8444361	blood
SRX4510382	16831817	13226277	12578661	blood
SRX3594499	22611358	13229338	11634845	endometrium
SRS488625	14303197	13235199	12236100	biceps femoris muscle
SRX4510381	18872197	13261250	12606652	blood
SRS1866956	14180714	13277441	12675437	liver
SRX3174470	14532146	13337971	12692859	longissimus dorsi muscle
SRX3373090	14915752	13347575	8311388	blood
ERS160534	69757580	13469747	12116569	cerebral cortex
SRS1196073	14309620	13546742	10588948	macrophage
SRX3373072	15042088	13549346	8660527	blood
SRS965151	14682626	13592663	12206492	muscle
SRX3194384	39897412	13594845	12787404	brain
SRX3946654	172779590	13688113	12527609	aorta
SRS1277712	16324660	13715234	13290370	blood
SRS2354850	14047461	13763278	11703074	backfat
SRX3194381	49968098	13775223	12812055	brain
SRX3594513	18749307	13824408	11910606	uterus
SRS1196075	14674113	13831618	10391488	macrophage
SRS2354858	14127014	13833759	11001429	backfat
SRS2354871	14071027	13842554	7629489	backfat
ERS160516	40847104	13845189	12786098	cerebral cortex
SRS567065	15852416	13878557	9799156	liver
SRS979544	33783292	14068441	11690288	oocyte
SRX3594516	18299700	14142897	12263248	endometrium
SRS2354868	14444812	14194918	9904690	backfat
ERX2118927	16786966	14216055	13815678	cartilage cell
SRX3194387	51742138	14228269	13208599	brain
SRX3594496	22893267	14248039	12426434	endometrium
SRS1866960	15314131	14265132	13714133	liver
SRX1605296	16685616	14345561	13511814	blood
SRS488624	15579539	14460100	12921846	biceps femoris muscle
SRS1196056	15999339	14461961	10995752	macrophage
SRS1196077	15999339	14461977	10995766	macrophage
ERS160549	79924946	14472382	13326002	cerebral cortex
SRX3174534	15572576	14631862	13687440	longissimus dorsi muscle
SRS1355356	18727056	14647725	14105714	molar germ
SRX3594504	21654073	14662529	13536308	endometrium
SRS1866959	15808380	14680262	14074315	liver
SRS1060423	16057342	14680525	13618420	longissimus dorsi muscle
SRX3044612	15188987	14752347	14034554	mammary gland
SRS1277700	16020572	14847789	14454009	blood
SRS1866961	16008071	14877775	14295485	liver
SRX3541977	24815332	14913861	11326841	oocyte
ERX1271758	16950570	14917108	14316887	blood
SRX3174549	16473926	14946999	14094296	longissimus dorsi muscle
ERS160548	78930626	15027830	13617547	cerebral cortex
SRS1866958	16221044	15076432	14490045	liver
SRS1866957	16147415	15105608	14451579	liver
SRX3594517	21916324	15131697	13620814	endometrium
SRX4510385	24151847	15188915	14507659	blood
ERX2118941	17621616	15240177	7972944	cartilage cell
SRX3194385	51838106	15372541	14194450	brain
ERS632879	17158358	15465637	15128935	synovium
SRS1859458	17259835	15475839	15033504	cartilage cell
SRX2983153	19328486	15523236	14172827	retina
SRX2981916	23224850	15546832	13509120	salivary gland
SRX2981914	22811700	15557443	13419961	salivary gland
SRS567113	18162254	15582670	12090139	liver
SRX2981915	22945080	15613806	13617881	salivary gland
SRX3194379	55265602	15649488	14557241	brain
SRS567132	18221060	15650525	13110680	liver
SRX2983155	19941550	15655395	14344282	retina
SRX3973956	17121104	15681457	10688232	liver
SRX2981913	23098348	15730451	13695982	salivary gland
SRX2983154	20093974	15762242	14454801	retina
SRX2983156	20226440	15861444	14593996	retina
SRX2982361	21588310	15895734	14530208	adrenal gland
SRX2982363	21736912	15973918	14677262	adrenal gland
SRX2981748	21323954	16009185	14570581	gall bladder
SRS1647093	18033670	16020822	14891764	longissimus dorsi muscle
SRX4510390	25447739	16034032	15145292	blood
SRX2982360	21827788	16034351	14623452	adrenal gland
SRX2981746	21460950	16083227	14638001	gall bladder
SRS1277698	19820004	16083897	15475695	blood
SRX2982362	21467186	16132476	14846220	adrenal gland
SRS2354865	16472068	16144195	12509357	backfat
SRX2981749	21961820	16165760	14630251	gall bladder
SRS1647094	20552726	16246898	15176235	longissimus dorsi muscle
SRS1274317	20696648	16247621	15334345	visceral adipose
SRX2981747	22054200	16296853	14854338	gall bladder
SRX3421385	17356364	16332889	15824420	embryo
ERX2118929	18935114	16342892	15928751	cartilage cell
SRX2982365	22594932	16363031	14936797	nasopharynx
SRS1277682	18915838	16364101	15773101	blood
SRS567086	19279142	16374712	13059371	liver
SRX2982367	22719400	16413875	14801695	nasopharynx
SRS358080	20679244	16416223	14447836	testis
SRX3373055	18896038	16439032	15426314	peyer patch
SRX2982366	22834798	16485517	14991610	nasopharynx
SRS1277708	17863146	16492493	15680348	blood
SRS386920	18416976	16530898	15943561	endometrium
SRX2982368	22374944	16550486	14932795	nasopharynx
SRX2981271	22000748	16584379	14800577	breast
SRS567133	19559618	16624131	12999928	liver
SRS386926	19176063	16662460	15718272	endometrium
SRX2981273	22129824	16672364	14829316	breast
SRS567090	19385930	16691355	13887919	liver
SRX2981272	22328864	16766277	14989633	breast
SRS1277684	18308094	16767703	16229952	blood
SRS1277694	18289330	16777083	16293595	blood
SRX3594503	24318212	16790515	14669100	uterus
SRX3194388	63348222	16799559	15648273	brain
SRS388206	19499576	16891247	15817315	liver
SRS1190521	17499920	16898249	16388564	longissimus dorsi muscle
SRX3594510	25199559	16901831	14757557	endometrium
SRX2982371	21730666	16908528	14945544	heart
SRX2982369	22371512	16917685	14725810	heart
SRX3412632	17820332	16931772	16081242	longissimus dorsi muscle
SRX3373098	19503448	16948628	15912617	peyer patch
SRX2982370	21823616	16956378	14759917	heart
SRX2981274	23157746	16980751	15145143	breast
SRS567073	19871682	16988234	14616521	liver
SRX3974004	18111772	17024518	15037365	testis
SRX2982359	21926576	17045692	13499018	prostate
SRS1859456	18832142	17063152	16657024	cartilage cell
SRS396815	18315785	17079889	15721462	blood
SRX2982358	22218386	17105154	13713065	prostate
SRS386927	18971534	17132975	16357863	endometrium
SRX2982357	22701158	17186745	13265712	prostate
SRX3373083	19697412	17197822	16147569	peyer patch
SRX2982372	22145592	17205487	15018098	heart
SRX3421366	36153002	17211907	16670136	pooled tissues
SRX3044613	17707991	17216729	16693657	mammary gland
SRX1605335	18683376	17224639	14580646	blood
SRS1274318	21993892	17231122	16228616	visceral adipose
ERX2528302	22083484	17243202	16670488	synovium
ERX2118945	20099474	17244998	16814436	cartilage cell
SRX3293182	46644172	17257775	16537050	ovary
SRX3293189	43229492	17273003	16654317	ovary
SRX2982356	22977408	17333863	13909894	prostate
SRX3194382	50556834	17366496	16065469	brain
SRX3373068	19281714	17399482	16534577	peyer patch
SRS567130	20402004	17424305	13204213	liver
SRS1158871	21178886	17426580	16876885	cochlea
SRX2983136	22921578	17439876	15762688	testis
SRX3174462	18917506	17467366	16470122	longissimus dorsi muscle
SRX3541956	69045904	17482234	13468370	oocyte
SRX3421384	18625462	17504337	16966619	embryo
SRX2981283	24173174	17538888	14102339	placenta
SRX2983138	23045722	17545303	15935290	testis
SRX3174531	19064492	17551201	16460434	longissimus dorsi muscle
SRX3373061	19598202	17568571	16512880	peyer patch
SRS386923	19462998	17580944	17121679	endometrium
SRX2983148	22484858	17625894	14159726	thyroid
SRX2983137	23193032	17634852	15976288	testis
SRX2981281	24251612	17639143	14039128	placenta
SRX2982050	23872678	17671900	14936651	urinary bladder
SRX3373092	19761322	17712190	16656640	peyer patch
SRX3421374	22937578	17730398	17022208	pooled tissues
SRX2983150	23194006	17741846	14251733	thyroid
SRS386924	20457382	17742396	16966578	endometrium
SRX2981284	24942696	17748057	14149439	placenta
SRX2982052	23972664	17757109	15204594	urinary bladder
SRX3373100	19957588	17769685	16898715	peyer patch
SRS1274321	22164120	17794643	16656512	visceral adipose
SRX2982051	24140042	17803475	15155778	urinary bladder
ERS632893	19877980	17820661	17400387	synovium
SRX2983139	23996792	17850353	16183746	testis
SRX2981282	24999986	17852570	14333359	placenta
SRX2983149	23366376	17909021	14233126	thyroid
SRS386921	19959942	17932072	17445591	endometrium
SRX3293209	46042554	17945952	17186801	ovary
SRS1277787	24351858	17967404	17399467	blood
SRX2982053	24900826	17970087	15291558	urinary bladder
ERX2118937	20966076	18003608	17545297	cartilage cell
SRX2473849	19055478	18005968	10332476	blood
SRX2983151	23475012	18033784	14428211	thyroid
SRX3373060	20141068	18034353	12278612	blood
SRS567084	20574860	18034916	15051475	liver
SRX3541974	33867768	18066378	13123290	oocyte
SRX1605231	19896284	18087636	17149997	blood
SRS489439	18915713	18100027	17471417	small intestine
SRS345837	24574574	18115173	16861373	lung
SRS567122	20818120	18150533	15458998	liver
SRX3194380	55953608	18152877	16952486	brain
SRS1190539	20003278	18170347	17284878	semimembranosus muscle
SRS568499	27581565	18179189	16425615	embryo
SRX3373075	20263114	18198330	17109187	peyer patch
ERX2118919	20880528	18199969	16181011	cartilage cell
SRX3421380	19541656	18250210	17798126	embryo
SRX3373102	20432610	18268088	12228677	blood
SRX3373074	20521720	18329215	17425966	peyer patch
SRS567092	21289448	18335036	15864380	liver
SRS386922	21663261	18350963	17760757	endometrium
SRX3293187	45265244	18354556	17653928	ovary
ERX2118942	20903416	18362802	9102415	cartilage cell
SRS1859460	20274544	18378950	17902385	cartilage cell
SRS567076	21076714	18388783	13078246	liver
SRS567093	21360218	18407676	15282828	liver
SRX3373091	20384014	18437500	12461653	blood
ERX2118943	21298102	18445179	17055252	cartilage cell
SRX3194378	56016566	18453698	17316039	brain
SRX3194386	49688404	18456045	17308153	brain
SRX2981980	24745758	18475010	16554065	brain
SRX3373062	20774156	18479296	12314956	blood
SRX2473843	19280901	18485841	11432421	blood
SRX2981978	24369192	18490425	16576664	brain
SRS1277785	20813504	18502211	17921204	blood
SRS265612	29341810	18504943	17562369	gonad
SRX2473852	19081805	18520983	11925256	blood
SRX3174510	20255512	18596143	17590439	longissimus dorsi muscle
SRS567124	21311168	18600058	15979471	liver
SRX3373082	20295422	18607017	12536541	blood
SRX1605343	20394410	18612597	17852727	blood
ERX2118925	21364928	18615236	15194909	cartilage cell
SRX3373058	20928908	18667527	17302278	peyer patch
SRX2473850	19597474	18676566	12127138	blood
SRX2983159	24179690	18689003	13791847	adipose
SRX2983161	24605560	18690786	13643231	adipose
SRX2981765	24184876	18718212	16701473	testis
SRX3421364	27144768	18750223	18168370	pooled tissues
SRX2981767	24308148	18780110	16838554	testis
SRS567114	21561090	18790592	15942854	liver
ERX2118935	22027386	18800306	15631363	cartilage cell
SRX3293191	45569530	18805966	18077014	ovary
SRS567069	22080840	18860775	12485236	liver
SRX2981766	24463258	18864626	16748382	testis
SRS567111	21971784	18876121	16405754	liver
SRX3373095	21192702	18883760	17488567	peyer patch
SRS1190530	19518904	18885727	18321041	longissimus dorsi muscle
SRX2983160	24639224	18903539	13970725	adipose
SRX2981979	25371792	18923763	16820224	brain
SRX3373076	20782258	18933042	12565902	blood
SRX2982573	25610584	18942401	16998348	brain
SRX2982571	26216520	18952095	16979499	brain
SRS1190522	19731916	18952260	18414100	longissimus dorsi muscle
SRX2983158	24575624	18959857	14051943	adipose
SRX3041425	23481736	18983377	18114802	bone marrow
SRS1190538	19832771	19034570	18471452	semimembranosus muscle
SRX2981977	24978022	19041481	16915346	brain
SRX3174497	21733966	19043956	17960181	longissimus dorsi muscle
SRX2981972	25599446	19046161	17197344	lymph node
SRX2982406	24369762	19050304	16438228	ovary
SRS567088	22168058	19054175	15493191	liver
SRX2981768	25266194	19068750	17167211	testis
ERX2528316	21771950	19078261	18242396	synovium
SRX2982570	25795196	19080416	17126606	brain
SRS567066	21871118	19107755	15664409	liver
SRX2981754	23699178	19150706	17382547	lung
SRS567146	22231968	19173809	16283472	liver
SRX3412628	19894869	19186230	18198416	longissimus dorsi muscle
SRX2982408	25282758	19194153	16506024	ovary
SRX2982572	25905138	19201927	17224689	brain
SRX3174514	20755614	19207916	18204019	longissimus dorsi muscle
SRX2981974	26520100	19218909	17210611	lymph node
SRS1859459	21139347	19226237	18726038	cartilage cell
SRX2981973	25863802	19235982	17240223	lymph node
SRX2981756	23838164	19250455	17649325	lung
SRX2981753	23951328	19318254	17690650	lung
ERX1006015	20002344	19326109	16226021	heart
SRX2982405	25444758	19328747	16562596	ovary
SRS567091	22430018	19336960	16618657	liver
ERX2118907	22244948	19340023	18537496	cartilage cell
ERX1271757	22001230	19342758	18324331	blood
SRS392175	23271510	19360388	18268645	testis
SRX3373086	21641158	19365249	17949690	peyer patch
SRX3412630	20279774	19424397	18365371	longissimus dorsi muscle
SRX2981975	26841308	19436529	17539345	lymph node
SRX2473863	20770967	19454149	11189478	blood
SRX2982407	25593104	19455796	16845936	ovary
SRX3373070	21780660	19462441	18047466	peyer patch
SRS1190537	20276882	19470175	18956841	semimembranosus muscle
SRS265611	28600636	19477882	18588377	gonad
SRX2981939	26341952	19488755	16790975	spinal cord
SRS567153	21942158	19489595	16813656	liver
SRX2981755	24756452	19532551	17806628	lung
SRS654665	34778976	19536377	11732264	oviduct
ERS632890	21856848	19541051	18952844	synovium
SRS1190547	20724424	19546463	19014684	semimembranosus muscle
SRS1247042	23489151	19550894	18058426	ovary
SRX4196862	26064228	19553488	18251841	heart
SRX2981941	26485536	19553777	16691954	spinal cord
SRX3373097	21945786	19629396	11332812	blood
SRX3373056	21953256	19633631	11552452	blood
SRX3293207	47572002	19635257	18888543	ovary
SRX3412638	22734779	19637923	18460574	longissimus dorsi muscle
SRX2981938	26666120	19685709	16946907	spinal cord
SRX3293184	52510724	19692081	18929828	ovary
ERX2118915	22867214	19707541	19212702	cartilage cell
SRS567125	22701492	19757926	16731241	liver
SRS1190523	20968291	19770337	19221128	longissimus dorsi muscle
SRS1277686	26780978	19773833	18701599	blood
SRX3373087	22482292	19784293	18346644	peyer patch
SRX3412631	20602517	19792587	18318721	longissimus dorsi muscle
SRX2982352	27854596	19812288	17819691	spleen
SRX2981940	27527984	19839291	17029914	spinal cord
SRX2982351	27193930	19870918	17875956	spleen
ERX2292148	21775732	19875241	19009143	cerebral cortex
SRS567106	22421020	19889854	16218748	liver
SRX2982354	27928756	19935310	17954198	spleen
SRS1190550	20854978	19959413	19161877	semimembranosus muscle
SRX2473855	20661529	19965655	10537931	blood
ERS632869	22554364	19971765	19335215	synovium
SRX3421365	27805908	19978518	19344053	pooled tissues
SRX1605302	21717126	19993922	19024669	blood
SRX2982353	27413332	20031346	18027361	spleen
SRX2473842	21095536	20033999	11432422	blood
SRX1942613	20790147	20043531	18347235	lung
SRX3373084	21983092	20098743	11371792	blood
ERX1271770	22365450	20103816	18716000	blood
SRS567104	22758702	20121726	17040301	liver
SRS489444	21162161	20139494	19062592	peyer patch
SRS1859457	22237535	20142810	19516646	cartilage cell
SRX3541955	33055122	20160607	15312639	oocyte
SRS567064	23344824	20179707	17013951	liver
SRS567109	22777068	20184856	16414206	liver
SRS567144	22668762	20193991	17542943	liver
ERX2118913	23555700	20197875	19304372	cartilage cell
ERS632863	22576850	20206365	19614595	synovium
SRS1277660	22001130	20207557	19653656	blood
SRX2473834	21565733	20217568	12023069	blood
SRX3373065	22705572	20263995	19025902	peyer patch
SRX3645811	22710934	20286530	18939478	lymph node
SRX3044611	20855571	20300377	19832423	mammary gland
SRS1247043	24111877	20314254	18600848	ovary
SRX3373080	22998388	20320449	18845224	peyer patch
ERS632887	22730902	20329622	19762318	synovium
SRS567101	23562064	20337180	16840476	liver
SRS1058677	21977045	20341108	19584346	lung
ERX2528300	25696604	20341656	19713241	synovium
SRS567141	23462086	20387430	16120713	liver
SRX3373059	23032328	20398799	19316963	peyer patch
SRX3421373	25598164	20405715	19619156	pooled tissues
SRS567150	23038418	20409018	17419441	liver
SRS567063	23582938	20415455	16498113	liver
SRS567138	23517072	20422388	16981413	liver
SRS1277662	25894696	20424460	19359007	blood
SRS567120	23019380	20443973	17254505	liver
SRS567149	23598312	20455948	17512122	liver
SRS2354864	20821547	20463974	15721275	backfat
SRX3293199	47654648	20500645	19596637	ovary
SRX3373089	22749420	20511421	19260505	peyer patch
SRX3421368	28124842	20513764	19952314	pooled tissues
SRS1190540	21328464	20524003	19915857	semimembranosus muscle
SRX3373067	23108574	20540043	19238493	lymph node
SRX3373099	23063348	20551033	19325187	lymph node
SRS567131	24382536	20597440	16789983	liver
SRS654666	34614861	20630181	11783139	oviduct
ERS494778	30242645	20645604	20052973	iPSCs
SRS567070	24351404	20657872	16348059	liver
SRX3373069	23216798	20703113	19462113	lymph node
SRS1859455	22625989	20715838	20047812	cartilage cell
ERS632875	23166662	20734715	19875824	synovium
SRX3373088	23437876	20734986	19639745	peyer patch
SRS1190524	21661536	20737366	19896325	longissimus dorsi muscle
SRX3421377	26247230	20763691	20128071	pooled tissues
SRS1277670	24441672	20781813	19418242	blood
SRX3041421	23885313	20790597	19583004	bone marrow
SRX2473861	21384764	20797247	13051802	blood
ERX2118933	23827928	20822554	20302065	cartilage cell
SRX3645809	23032489	20826419	19594885	lymph node
SRX3645808	23033253	20830856	19749130	lymph node
SRX3645807	23037800	20839996	19653734	lymph node
ERS632868	23508870	20872612	20180391	synovium
SRS567143	23424692	20889059	17392970	liver
SRX3412633	21829933	20902928	19970520	longissimus dorsi muscle
SRX3293197	49146978	20929174	20170361	ovary
SRX3373101	23570196	20932788	19609720	lymph node
SRS1713966	40814470	20951624	18778576	fibroblast
SRX2185064	40814114	20951832	18778931	fibroblast
ERX2118939	24085976	20959447	20373168	cartilage cell
SRX3645810	23038167	20962042	19895004	lymph node
SRS567089	24309062	20963621	17113623	liver
SRS567078	23660352	20979156	17826976	liver
SRX3373079	23459904	20985266	19742642	lymph node
SRX3421381	22711938	20985910	20329168	embryo
SRS567082	23743484	20987346	17061110	liver
SRX3373071	23239526	21002314	19720972	peyer patch
SRS567068	24119384	21018708	18065338	liver
ERS632882	23329780	21020983	20439839	synovium
SRX1605223	22601742	21022062	18763623	blood
SRS567087	24416772	21027660	17399930	liver
SRX3412634	22873446	21032739	20050303	longissimus dorsi muscle
SRX3373064	23588782	21039073	19911599	peyer patch
ERX2118931	24693090	21052922	20323957	cartilage cell
SRS567140	24293276	21060327	18447926	liver
ERS632878	23679212	21079784	20494113	synovium
SRS567152	23812258	21111525	18024656	liver
SRX3174561	23005800	21128813	19869513	longissimus dorsi muscle
SRS1277781	23092124	21137782	20478207	blood
SRX3373093	23781980	21184631	20056864	peyer patch
SRS567062	25970072	21187818	17549969	liver
SRS567103	23783820	21196578	18367000	liver
SRS358081	23506672	21212327	20210993	placenta
ERX2118947	24227742	21217833	20548720	cartilage cell
SRX3373081	23548462	21220041	20092451	peyer patch
SRS567145	23871590	21269597	17407889	liver
SRS1190548	22117956	21269812	20517477	semimembranosus muscle
SRX1605336	23490940	21273932	19994635	blood
SRS568497	31545325	21308260	19225601	embryo
SRS1190532	22022321	21339012	20578964	longissimus dorsi muscle
SRS567077	24132806	21342502	17987380	liver
SRX3293176	54699668	21382230	20570837	ovary
SRS1277677	24660318	21386229	20198961	blood
ERX2528286	25384082	21393232	17007749	synovium
SRX3293195	48433232	21424618	20652237	ovary
SRS1190545	22375845	21453962	20848084	semimembranosus muscle
SRS567126	24284804	21460782	17121596	liver
SRX027095	24280090	21475428	15987362	fibroblast
SRS567083	24371374	21516220	17683278	liver
SRX3293201	50370774	21569222	20726065	ovary
SRX3373073	24204514	21588307	20223283	lymph node
SRS1277688	23736252	21594704	20939057	blood
ERX2528292	28024724	21619081	20821316	synovium
SRS1190552	22494413	21631280	20983653	semimembranosus muscle
SRX1605237	23179696	21680558	17679966	blood
SRS567074	24687886	21731987	18000096	liver
SRS567118	24495612	21781253	17052875	liver
SRX3293178	58418570	21784843	20925286	ovary
SRX3421376	26330016	21791609	21055958	pooled tissues
SRX1942612	22670655	21794811	20592271	lung
SRX1605248	24296528	21796544	20869177	blood
SRS567102	24488084	21815649	15505521	liver
SRS392181	27579816	21875779	19533088	liver
SRS489441	22796313	21876938	20968086	small intestine
SRS567137	24876236	21882322	16116661	liver
SRX3373078	24839298	21904388	20734236	peyer patch
SRX2473860	23056777	21945081	12405542	blood
SRS567142	24701598	21962881	17209739	liver
ERX2118917	25519296	21969570	18090256	cartilage cell
ERX2072168	26134221	21971571	20375706	others
SRS567094	25174910	21977111	17054958	liver
SRS1713968	42323804	21988753	19715953	fibroblast
SRX2185069	42323534	21988907	19716097	iPSCs
SRS567139	25337744	22025707	18311863	liver
ERX2552741	24487910	22058206	21207471	macrophage
SRX3412636	23311307	22084523	20912346	longissimus dorsi muscle
SRS1183692	23793079	22086781	20282892	longissimus dorsi muscle
SRS396814	23686564	22089135	19280350	blood
SRX1942615	22975501	22113410	20566564	lung
SRS567067	25225994	22144155	19027197	liver
SRX1942617	22911914	22151714	21144360	lung
ERS632883	24826710	22172574	21450929	synovium
SRX2598283	24110733	22185535	21328237	large intestine
ERX2292170	24210184	22191178	21575218	cerebral cortex
SRS567123	25511652	22211487	19058169	liver
ERX2528296	27248484	22229732	21413592	synovium
SRX2983166	27018626	22261313	18062910	cell
SRS1190525	23077235	22271255	21654133	longissimus dorsi muscle
SRS567147	25614060	22276056	19489153	liver
ERX2528319	24833954	22310246	21674831	synovium
SRS1190551	23186269	22310500	21445831	semimembranosus muscle
SRS567097	25393828	22363964	17071989	liver
SRS1190544	23308792	22373445	21571076	semimembranosus muscle
SRX3041433	25644027	22379992	21225675	bone marrow
SRX2983164	27304050	22380481	18039776	cell
ERX2292169	24470294	22382424	21773324	cerebral cortex
SRX3041434	25531114	22407821	21377704	bone marrow
SRX2473853	23748556	22434562	12699030	blood
SRS392186	27202162	22455308	20809456	liver
SRX2754928	25509550	22467233	21771082	brain
ERX2292171	24738272	22469650	21850084	cerebral cortex
SRX3541967	55161040	22501499	17464442	oocyte
SRS347475	50495610	22507668	21756561	lung
SRS567119	25723044	22514348	18544809	liver
SRX3041424	25645938	22528605	21101141	bone marrow
SRX2598284	24346047	22545308	21720661	large intestine
SRS392185	26019665	22607891	21122740	liver
SRS2040448	25010295	22630612	21338444	bone marrow
SRX2983165	27906146	22662856	18238805	cell
SRX3174469	24583836	22720603	21378510	longissimus dorsi muscle
SRX3412637	23906414	22746035	21509723	longissimus dorsi muscle
SRS1190549	23700451	22746757	21913963	semimembranosus muscle
ERS632873	25471624	22759107	22008200	synovium
SRX3194377	64495144	22762805	21207254	brain
SRX2983163	27980692	22765249	18325397	cell
ERS632877	25652644	22839314	22092037	synovium
SRS567096	25858434	22858577	17770310	liver
SRX1942616	23902458	22861240	21294690	lung
SRX2598295	25048295	22872978	22032193	large intestine
SRX1942611	23623841	22903925	21903308	lung
SRS392174	26157848	22907485	21718359	testis
SRS489442	24029025	23015079	22097858	small intestine
SRS567105	25874088	23017206	17757208	liver
SRX1942619	25816878	23082861	20610144	lung
SRX3293193	55324780	23098838	22171991	ovary
SRS567075	26068556	23114471	19430201	liver
SRX3293180	47212936	23238024	22347130	ovary
SRX1942608	24018095	23239702	22014390	lung
SRX3044614	23974850	23254320	22470200	mammary gland
SRS567757	33457683	23316364	21969065	embryo
ERX2528309	30472250	23329965	22324383	synovium
SRX027094	26597803	23349600	20444977	embryonic stem cell
SRS567080	26435696	23384943	19928525	liver
SRS386925	26114427	23401560	22307527	endometrium
ERS1793697	60147276	23405769	21794531	thalamus
ERX2292202	25529370	23409698	22803719	cerebral cortex
SRS567129	26485026	23412724	18493553	liver
SRS2040454	25878708	23431922	21981084	bone marrow
ERS395872	25432288	23432064	18605646	blood
SRX3293203	58957308	23438931	22548407	ovary
ERX2552743	25925004	23440774	22516468	macrophage
SRX3373063	26229820	23446686	22146008	lymph node
SRS567108	26405224	23448714	19862847	liver
SRS2040452	26357272	23490966	21680403	bone marrow
SRX3541975	41735542	23505130	17579329	oocyte
SRS1190542	24462019	23510051	22762713	semimembranosus muscle
SRX2473832	24196140	23527838	13654352	blood
ERX2292203	25397006	23551978	22947426	cerebral cortex
SRS1277685	26182360	23558087	22496952	blood
SRX2598296	25575279	23564804	22736054	large intestine
SRS1190533	24390155	23573937	22779059	longissimus dorsi muscle
SRX3041423	26291354	23578142	22476905	bone marrow
ERX2292204	25502710	23585254	22990327	cerebral cortex
SRX2598299	25955002	23602433	22695421	large intestine
SRX3973972	31054606	23609895	18421312	liver
SRS1190534	24505373	23645673	22643602	longissimus dorsi muscle
SRS489437	24757167	23758336	22681470	small intestine
SRS567079	26884350	23760086	20049996	liver
SRS567135	27471534	23824250	16929069	liver
ERX2552742	26745696	23866532	22875053	macrophage
ERX2552756	26519898	23903238	23055509	macrophage
SRX2473864	25402219	23926836	20480962	blood
SRS1277701	26118884	23967013	22318926	blood
ERS632885	26730614	23980859	23286819	synovium
SRS654664	43536809	24030140	17792983	testis
SRX3541969	44234096	24094337	19112742	oocyte
SRX2598300	26323485	24143562	23268578	large intestine
SRS489432	25319672	24180738	23040916	small intestine
SRX3946656	175368320	24191415	19789795	aorta
ERX2552749	26819828	24191423	22784287	macrophage
SRX3373094	27543488	24211185	22873635	lymph node
SRX2598303	26486173	24216898	23396387	large intestine
ERX2118940	27000524	24258005	15381439	cartilage cell
SRX3174536	26685864	24261493	22315312	longissimus dorsi muscle
SRX3541954	40540490	24269121	18096706	oocyte
SRX3041427	26429475	24270526	23406850	bone marrow
SRS567099	28055956	24281101	20227426	liver
SRX3412639	26699083	24285842	21982236	longissimus dorsi muscle
SRX3974031	31925400	24294290	14999370	testis
SRX2598289	26459055	24309914	23466002	large intestine
ERS632870	27094206	24437124	23792104	synovium
SRS456512	25667950	24454702	5711871	sperm cell
SRX3293185	56992746	24456182	23569419	ovary
SRS567148	28259152	24490371	21106221	liver
SRX3373077	27365916	24523839	23179112	lymph node
SRX3174431	27140984	24539488	23094315	longissimus dorsi muscle
SRS345834	55411234	24548055	23487301	lung
SRX2473856	25433508	24562903	12230293	blood
SRX3421370	29457460	24563645	23711412	pooled tissues
ERS632876	27143804	24569982	23966829	synovium
ERX1271780	27350618	24593545	22768168	blood
SRX2473848	25753173	24625793	15539872	blood
SRX2598304	26774884	24677324	23901059	large intestine
ERS632892	27734748	24685929	23890414	synovium
SRS2040450	26955354	24704554	23514944	bone marrow
SRX3373057	27356586	24711437	23401029	lymph node
ERX2118910	27508752	24724272	22719741	cartilage cell
ERX2528291	32009184	24750555	22329497	synovium
ERX2528311	32542780	24787443	23055446	synovium
SRS1190535	25598684	24811717	24015828	longissimus dorsi muscle
ERX2292164	27152990	24844521	24251177	cerebral cortex
ERX2292165	27081624	24845365	24242277	cerebral cortex
SRX3036013	32832750	24860616	23045320	liver
SRX3373096	27574690	24910331	23605460	lymph node
SRX2598290	26964426	24916345	24062382	large intestine
SRS1277693	29585988	24924045	23126393	blood
SRX2473858	26046452	24928799	15133849	blood
ERX2072162	29771846	24935463	23078152	others
SRS1277786	28217460	24998027	24125628	blood
SRX2473839	25740569	25071556	14186116	blood
SRX3421375	30845850	25073325	24401696	pooled tissues
ERX2292163	27590010	25079527	24479937	cerebral cortex
SRX3541961	43847364	25086812	18908090	oocyte
SRX3036014	32835028	25110192	23474528	liver
SRS489433	26173854	25130576	23924209	small intestine
ERX2552746	28190886	25143270	24010783	macrophage
SRS567151	28306718	25152338	21736144	liver
SRX3412627	26489044	25162981	23299516	longissimus dorsi muscle
ERX2528320	28223402	25186250	24643455	synovium
SRS567115	28681180	25196344	21851246	liver
SRS1190526	26160275	25212325	24449716	longissimus dorsi muscle
SRX1942610	26104720	25245002	24075546	lung
SRS1277713	29404068	25266507	24424220	blood
SRS1277671	32905362	25306402	24401343	blood
ERS395893	29151667	25332978	22789125	blood
SRS567136	28712100	25350111	18477176	liver
ERX2528290	31049170	25409012	23621798	synovium
ERX2292185	27620222	25412726	24742631	cerebral cortex
ERX2292144	27667068	25419765	24785523	cerebral cortex
ERX2072163	30566299	25471962	23736434	others
SRS846756	27786986	25472434	24394936	backfat
ERX1271768	28864700	25492510	23827050	blood
SRS489443	26637908	25492671	24561937	peyer patch
SRX2473846	26932489	25514020	17047724	blood
ERX2528313	33296308	25519459	24834202	synovium
SRX3958369	53154336	25535920	4509631	large intestine
SRX3174532	27567650	25545672	24014816	longissimus dorsi muscle
ERX2292195	27771228	25556083	24958776	cerebral cortex
SRX2473828	26593110	25607988	14904502	blood
SRX3041428	27782512	25624656	24348715	bone marrow
SRS567098	29567108	25641864	20492465	liver
SRS2040449	28034658	25650984	24247291	bone marrow
SRX3373085	28602308	25662968	24322351	lymph node
SRS567134	29068084	25673685	19016357	liver
SRX2598291	28512798	25678309	24532546	large intestine
SRX3541973	44384822	25679731	18922315	oocyte
SRX3174518	28690186	25691019	23827428	longissimus dorsi muscle
SRX1605294	27748530	25715825	22894384	blood
SRX3990775	27106713	25747231	24821436	macrophage
SRX1605339	28180978	25765463	24228784	blood
SRS567127	29079186	25779386	20337605	liver
SRX2473831	26654434	25795869	16949322	blood
SRX3974012	27575672	25802953	22386230	testis
ERX2292194	27742312	25810926	25216416	cerebral cortex
SRS1183686	27846185	25890495	24565303	longissimus dorsi muscle
SRS567085	29224086	25892195	18464054	liver
SRX3174567	29673828	25907326	23890563	longissimus dorsi muscle
SRX2863100	28817824	25919544	24657896	gluteus medius muscle
SRX3174533	27890162	25929849	24210565	longissimus dorsi muscle
SRX3541957	50622620	25939307	19609512	oocyte
SRS1183691	27666300	25967366	23467950	longissimus dorsi muscle
SRS392176	30913853	25982092	23952312	testis
ERX2292205	28276904	26015349	25297825	cerebral cortex
ERX2118948	28844614	26024723	25388893	cartilage cell
SRS567095	29794340	26053810	21035607	liver
SRS2040458	28830740	26089616	24510456	bone marrow
SRX2473830	26719055	26090375	14629250	blood
ERX2118923	29926202	26092386	24802698	cartilage cell
ERX2292193	28127026	26114705	25521688	cerebral cortex
ERX2118921	30524976	26115283	25080125	cartilage cell
SRX2598275	28911360	26167277	25154882	large intestine
SRX2473836	27596312	26178189	16520184	blood
SRS986719	31824094	26184260	24915470	longissimus dorsi muscle
SRS489434	27403134	26233449	24945245	small intestine
SRX2598292	29033821	26239860	25093994	large intestine
ERX2292143	28594682	26251645	25603614	cerebral cortex
ERS632889	29197406	26265923	25455415	synovium
SRS567100	30434854	26278795	23294045	liver
SRX2473857	27157085	26323377	15782800	blood
ERX2292186	28383606	26341858	25675572	cerebral cortex
SRX2473829	27673811	26398653	16433726	blood
SRS1277704	28860810	26466552	25671376	blood
SRS846742	28663208	26467080	24823457	longissimus dorsi muscle
SRS2040447	28949026	26470159	24784878	bone marrow
SRS846761	29589492	26491783	19621722	backfat
SRS1277782	29386198	26499152	25703873	blood
ERX2072166	31837468	26508708	24656696	others
SRS489445	27669421	26563642	25460410	peyer patch
SRX3541972	42893784	26568620	19493063	oocyte
ERX2292206	28613036	26568747	25852623	cerebral cortex
SRX3044604	27354047	26602567	25966047	mammary gland
SRX2473833	27365293	26666359	14557628	blood
SRS1277691	28979606	26671741	25887085	blood
SRX3990777	28250762	26698237	25497869	macrophage
ERX2072164	31142024	26702649	24570045	others
SRS388208	30755366	26724080	25485423	kidney
SRX3174546	30736266	26725766	24806212	longissimus dorsi muscle
ERX2552747	29479002	26727127	25725976	macrophage
SRX2598276	29265870	26738773	25776685	large intestine
SRS388207	41409460	26745957	25966642	lung
ERX2292184	28778376	26775798	26093515	cerebral cortex
SRS846740	29448270	26798669	25129817	longissimus dorsi muscle
SRX3974011	28603982	26808849	23281103	testis
SRX3174569	28902088	26810176	24974707	longissimus dorsi muscle
SRX3044605	27661054	26849941	26251022	mammary gland
SRX3990773	28361538	26852777	25814343	macrophage
SRS1277666	29959968	26867350	26107447	blood
SRS699656	30365942	26874511	26074747	backfat
ERX2528322	31070530	26877040	26046562	synovium
ERS632888	29846988	26906767	25932255	synovium
SRS1847120	38313582	26910444	22275763	skeletal muscle
SRX3990769	28533474	26931753	25617245	macrophage
ERX2292142	29557976	26936870	26256957	cerebral cortex
SRS567081	30380000	26941520	20742816	liver
ERS632891	30000110	26951737	26250146	synovium
SRS846738	29045126	26954111	25312486	longissimus dorsi muscle
ERX2118911	31103326	26955147	22875224	cartilage cell
ERX2292207	28980024	26965925	26230860	cerebral cortex
ERX2552740	30292672	26984068	25888995	macrophage
SRX2473827	27833579	26997730	14679794	blood
SRX2598281	29497344	27037420	26067804	large intestine
ERX2528295	35169876	27048576	26076502	synovium
ERX2528315	30195996	27102049	26416660	synovium
SRX3044602	27863635	27148415	26568489	mammary gland
SRS1027238	38545962	27186690	24737704	brain stem
SRS514095	29238064	27234753	26096927	lung
SRX3973984	30071278	27265716	20998968	liver
SRX3044606	28098799	27305345	26591671	mammary gland
ERX1049369	34341202	27321634	26409525	macrophage
SRS2040446	29988240	27334999	25817637	bone marrow
ERX2118930	30387506	27358069	26561455	cartilage cell
SRS1277675	29998558	27361692	26546220	blood
ERX1271773	30770008	27412212	25219874	blood
SRS846771	29637668	27425816	26660782	backfat
SRS514090	29463826	27433393	25920247	lung
SRS846749	29439114	27452736	25451257	longissimus dorsi muscle
SRX3421367	42181658	27517032	26445979	pooled tissues
SRX2598287	30013862	27545193	26461338	large intestine
SRS1183695	29733633	27551926	25884156	longissimus dorsi muscle
SRS846741	30233768	27556646	25842258	longissimus dorsi muscle
SRX3974000	29466166	27558525	25273712	testis
SRS392173	31420076	27571507	26266671	testis
ERS395882	30601114	27585288	25146010	blood
ERX2528293	34095068	27595100	26619100	synovium
SRS380782	31002404	27597989	25698130	kidney
ERX1271763	30769264	27601380	26071089	blood
ERX1049368	34674060	27607874	26743613	macrophage
ERX2528301	35729426	27625295	26688375	synovium
ERX2118926	31021794	27657872	26965653	cartilage cell
SRS1058526	34343406	27664444	26576888	liver
ERX2552755	30588458	27669972	26347226	macrophage
SRS846739	30231370	27690177	25666133	longissimus dorsi muscle
SRX3036017	39138746	27696207	24043932	liver
SRS604851	33683342	27735722	26360381	muscle
ERX2552754	30766712	27769215	26429470	macrophage
ERS1628976	30705526	27794297	26549405	blood
SRS846757	30524050	27794481	26682540	backfat
SRX2598282	30129092	27804384	26864693	large intestine
SRS699658	31437898	27806386	27019252	backfat
SRX1942614	28777461	27812961	25594763	lung
SRX3044607	28575207	27822224	27131922	mammary gland
SRS1847119	39428794	27826003	23140644	skeletal muscle
SRX4108624	29673570	27848913	27316881	aorta
SRS1277695	30399408	27864674	26993964	blood
SRS514369	29851967	27866703	26623050	lung
SRS380736	31706764	27873114	26403886	liver
SRS1183690	29993669	27882119	26088279	longissimus dorsi muscle
SRX3174550	30795418	27892782	26224211	longissimus dorsi muscle
ERX2118928	31353664	27913204	27060760	cartilage cell
SRS2040453	30594033	27914564	26160255	bone marrow
SRS396813	29858367	27951564	25073318	blood
ERX2528285	33461970	27975747	23320155	synovium
SRX1605384	29739214	28019885	19487791	blood
SRS846755	30571134	28027965	25727113	longissimus dorsi muscle
ERX2528299	34418940	28084172	27186648	synovium
ERX1271777	30868192	28107856	25369069	blood
SRX3174439	29818172	28124758	26416600	longissimus dorsi muscle
SRX3541960	47593848	28178782	21698399	oocyte
SRS513853	30146021	28188961	26708687	lung
SRX1605277	29767412	28204321	18732581	blood
SRS655026	29325506	28220774	27510298	lung
ERS632867	31892972	28242519	27447142	synovium
ERX2118908	31440762	28256325	27298647	cartilage cell
SRX2598288	30574599	28259255	27224054	large intestine
SRX3044609	29140016	28298098	27505360	mammary gland
SRS846750	31499296	28299153	26488952	longissimus dorsi muscle
SRS392177	32219403	28323805	26890262	testis
SRS514146	30265178	28328042	26916098	lung
ERS1628989	31199878	28331459	27458739	blood
SRS1173997	31042452	28395966	26474537	blood
DRX049654	30199666	28397402	27493945	oocyte
SRX3044608	29218817	28413496	27766241	mammary gland
SRX3973993	30278828	28422468	25130415	testis
SRS1847117	40575094	28426286	23693250	skeletal muscle
SRX3174432	30520996	28442437	26571158	longissimus dorsi muscle
ERX2292191	30947772	28442558	27654870	cerebral cortex
SRS489436	29577572	28454958	27336880	small intestine
ERX2552750	31546822	28553095	27035268	macrophage
ERX2528321	32870236	28574005	27295578	synovium
SRS2040455	31063508	28587393	27497733	bone marrow
SRS1277668	31638126	28604951	27688096	blood
SRX3412629	30302201	28610899	26593324	longissimus dorsi muscle
SRS1277710	32547028	28616858	27644083	blood
ERX2118918	32130538	28632657	27911504	cartilage cell
ERX2528326	32284870	28634582	27895579	synovium
SRX2598273	31279841	28671636	27611439	large intestine
SRX4107951	33381590	28679675	28002341	hippocampus
SRX2473837	29705019	28714136	17530638	blood
SRS846751	31837512	28728539	26695395	longissimus dorsi muscle
SRX1942618	30051346	28763142	27301893	lung
ERX2552753	32065300	28871413	27776430	macrophage
SRX3174476	32158684	28872583	26938016	longissimus dorsi muscle
SRS1277681	31492472	28875415	25932922	blood
SRS846752	31032982	28883596	26642799	longissimus dorsi muscle
ERX2118920	32195508	28888169	28171292	cartilage cell
SRX3174545	31573954	28897489	27270412	longissimus dorsi muscle
SRX3174570	31176378	28923392	26995726	longissimus dorsi muscle
SRX3974010	30826846	28936697	25628160	testis
SRX2598285	32020844	28951352	27930356	large intestine
SRS1183694	31153230	28962516	27210621	longissimus dorsi muscle
ERX2292155	31648170	28966638	28147543	cerebral cortex
SRS846745	31405832	28968474	26776099	longissimus dorsi muscle
SRX2734524	35178226	28970506	26712583	hypothalamus
SRX4059035	34640232	28994597	28050690	PBMC
ERX2292192	31287602	28999751	28213112	cerebral cortex
SRS514394	31296009	29002152	27490264	lung
SRS380827	33235798	29052360	28022278	brain
SRX3541970	48177398	29053742	23250307	oocyte
SRX2598274	31585431	29066540	28090856	large intestine
SRX3044610	29889369	29067988	28184680	mammary gland
SRS2197834	33161858	29070501	27639040	muscle
ERX1271778	32186434	29073824	26527817	blood
ERS632865	32392636	29080433	28307547	synovium
SRX3973996	30869206	29092932	27000173	testis
SRX3541963	76751964	29097792	21696262	oocyte
SRS489446	30272220	29101145	27948898	peyer patch
SRX3174427	33155156	29106212	27005585	longissimus dorsi muscle
SRS1256095	50212998	29126366	26455357	iPSCs
SRX3974028	41008812	29151387	18289737	testis
ERX2292156	31812810	29168672	28340566	cerebral cortex
SRS699634	33304714	29196245	28387374	backfat
ERX2528303	35499364	29210403	28542997	synovium
ERS632881	32539556	29215065	28431238	synovium
SRX4107946	35794596	29248720	28359707	hippocampus
SRS2040457	31963195	29255101	27465856	bone marrow
SRX3973998	31313618	29353749	27744485	testis
ERX2528307	35496938	29373826	28483616	synovium
SRS380735	33124524	29376702	27814616	liver
SRS2040451	32550226	29381363	27560005	bone marrow
SRX4108633	31368042	29387367	28849475	aorta
ERX1271772	33008200	29398070	27004402	blood
SRX2598286	32347653	29416308	28408733	large intestine
SRS846758	32510046	29448283	27335429	backfat
ERS632866	32675120	29453097	28667536	synovium
SRS568498	40008603	29464756	26498592	embryo
SRS1058373	33421066	29495081	27445964	PBMC
SRS846743	32099920	29498186	27235358	longissimus dorsi muscle
SRS699633	33793524	29533275	28674779	backfat
SRS846748	32257226	29552757	27601041	longissimus dorsi muscle
ERX2528304	34550092	29561083	28894706	synovium
SRS699649	34254186	29573904	28682009	backfat
ERS240769	38401016	29595603	28450170	cerebral cortex
SRX4064077	33088326	29600449	28534836	hypothalamus
SRS489438	30895126	29650223	28367699	small intestine
ERX1295528	32799110	29665550	29037050	synovium
SRX2473847	31189115	29674326	20387114	blood
SRX3973939	32366282	29682660	23523431	liver
ERX2292190	31949370	29710141	28898722	cerebral cortex
SRS846770	32301426	29733498	27789069	backfat
SRS699637	33782320	29744012	28911303	backfat
SRS345743	42253947	29762181	28898800	lung
ERS1628983	32829838	29764448	28693009	blood
SRX2473840	30798828	29774655	17490410	blood
SRX3174517	31868780	29803261	28301273	longissimus dorsi muscle
SRX4064075	33068404	29821650	28444719	hypothalamus
SRS457613	31266323	29824147	28966836	endometrium
ERX2118909	33617990	29824659	18672394	cartilage cell
SRX4064076	34583078	29828802	28571637	hypothalamus
SRX3541959	46985874	29832762	22017519	oocyte
SRX3044600	30676370	29845052	29187507	mammary gland
SRS1009071	33363884	29887204	27335889	thymus
SRX3974030	36327428	29915268	22715588	testis
SRS567790	42115894	29918703	26548835	embryo
SRX3044603	30805905	29926553	29202903	mammary gland
SRX3974025	32010348	29974534	27719465	testis
SRX4064068	32985524	29991323	28751872	adipose
SRX3174501	33111180	29993066	27947966	longissimus dorsi muscle
SRS846769	32887636	29999469	28604955	backfat
ERX2528318	33186228	30025458	29143852	synovium
SRS699636	34451888	30026870	29197873	backfat
SRX3973943	32494646	30065593	24515148	liver
SRX4059036	37072626	30069224	29096592	PBMC
SRX3174446	35558278	30123867	28085499	longissimus dorsi muscle
ERX2528312	37890336	30124526	29134001	synovium
SRS846762	32703398	30136029	29241164	backfat
ERX2552748	33293528	30153951	29103963	macrophage
SRX3974019	32076388	30163015	27640121	testis
ERX2292154	33193580	30163033	29302198	cerebral cortex
SRX4059031	37049332	30196134	28137327	PBMC
SRS846767	32829110	30208992	28128310	backfat
ERX1271754	33813178	30213642	28655352	blood
SRX2598279	33080515	30254323	29075379	large intestine
SRX4107944	35447540	30259615	29461239	hippocampus
ERX1700237	32711124	30280191	28957210	dendritic cell
ERS240719	40188072	30280700	28772076	cerebral cortex
SRS2040459	33053282	30323050	28711184	bone marrow
ERX1271769	33963510	30348965	27597135	blood
SRX1605316	33176482	30381448	29286846	blood
SRX3412635	31703548	30396041	28501214	longissimus dorsi muscle
SRX3036016	41797900	30408274	28071072	liver
SRS1058529	33520256	30423592	29294575	liver
SRS699648	34667272	30445228	29545174	backfat
SRS699640	34519596	30464710	29568073	backfat
SRS345803	52977868	30465479	29194199	lung
ERX2528308	36636126	30467929	29543067	synovium
ERX2528298	40235798	30468156	29301829	synovium
SRX4064072	33626228	30500972	29216301	hypothalamus
SRS846768	33282126	30535081	28491765	backfat
ERS1628978	33448910	30542265	29314324	blood
SRX3974033	41373700	30557261	18809209	testis
SRX2473851	31467846	30559140	17807216	blood
SRX3041430	31562999	30570012	29314951	bone marrow
SRX3973953	33142682	30571404	24219857	liver
SRS846754	33222836	30581778	29544078	backfat
SRS846759	33580022	30592235	29428280	backfat
SRX3541950	51909648	30625246	22921655	oocyte
SRX3974009	32640926	30637044	27646470	testis
ERX2292141	32987996	30637225	29849970	cerebral cortex
SRX3973941	33309728	30637832	24501530	liver
SRS457612	33136538	30654565	29779234	endometrium
SRS1277788	33890018	30657008	29298330	blood
SRX3174574	32507452	30688924	28253158	longissimus dorsi muscle
SRS1173996	33310592	30699508	29620152	blood
SRS457610	32663063	30710437	29967194	endometrium
SRX3044601	31515708	30715093	30060094	mammary gland
SRS456510	32536678	30725308	8254188	sperm cell
SRS1058358	34348608	30725985	29276838	PBMC
SRX3974017	36363408	30782804	24535566	testis
SRX2598280	33462759	30794370	29659144	large intestine
SRX3174477	33759668	30811806	28667334	longissimus dorsi muscle
SRX3974022	32720058	30818636	27555824	testis
ERX2118912	34163272	30835209	22588947	cartilage cell
ERX2552757	34233732	30846601	29543355	macrophage
SRS846746	33710766	30850127	25854489	longissimus dorsi muscle
SRX3541964	53523538	30856979	22577220	oocyte
SRS1277696	33400362	30867044	30016221	blood
SRX2473844	32010460	30911174	17665847	blood
SRX3990768	32839043	30913176	29338953	macrophage
SRX3974032	38396146	30932789	22835896	testis
SRX1605300	33411870	30940470	27907459	blood
SRX054584	34358012	30944611	29434499	longissimus dorsi muscle
SRX2598293	33876020	30951559	29848361	large intestine
SRS846753	33639872	30966031	28662882	longissimus dorsi muscle
SRX3174454	33622384	30990999	29168065	longissimus dorsi muscle
ERX2528294	40866212	31017888	29842807	synovium
ERX1271771	33881828	31018781	28671999	blood
SRX3541968	53730124	31029163	23946638	oocyte
SRS699639	35162520	31030558	30112988	backfat
SRX2754925	35031850	31042061	29781279	brain
SRX2734525	41013028	31054414	27934746	hypothalamus
ERX2292176	33743228	31054943	30241271	cerebral cortex
SRX4108627	33036276	31061505	30421943	aorta
SRX3174558	33610552	31078409	29237499	longissimus dorsi muscle
SRX2473854	33457922	31116124	18988931	blood
SRX3973976	33795650	31124744	22750021	liver
SRX3974029	36950054	31127777	24664107	testis
SRX3041426	32129370	31151182	29963009	bone marrow
SRS1847122	44816206	31169866	25809891	skeletal muscle
SRX2734522	37630586	31174182	28507979	hypothalamus
SRS489440	32712617	31178195	29934790	small intestine
ERX2528305	36772310	31215646	30359621	synovium
SRX4064069	34517574	31216103	29890733	adipose
SRS604848	37838528	31247422	29488815	muscle
SRX3973985	34428174	31250112	20634220	liver
ERX2292175	33684774	31261213	30459861	cerebral cortex
SRX3973967	33507698	31275936	26885540	liver
ERS1793667	40545672	31281534	28007538	small intestine
ERX2292139	33776748	31284929	30491629	cerebral cortex
SRX3036018	42726356	31292440	29294695	liver
SRX4107952	36762550	31320906	30492395	hippocampus
SRS1183696	33737150	31332396	28988369	longissimus dorsi muscle
SRX3541951	52348698	31334868	23697655	oocyte
SRX2598301	34347186	31343128	30219547	large intestine
SRX3174505	33849662	31375777	29529119	longissimus dorsi muscle
SRS699655	35466122	31439058	30500912	backfat
SRX3974015	35647184	31446370	26158854	testis
SRS1058371	34980486	31456128	29519242	PBMC
SRS604844	38312970	31456187	29941134	muscle
SRS380783	35926280	31459680	29349805	kidney
SRX3973999	33497632	31461907	28668398	testis
ERX2552752	34844554	31502339	30310942	macrophage
SRX2598277	34646998	31534041	30448459	large intestine
SRX4107948	37505134	31547630	30704716	hippocampus
SRS699628	35813498	31553824	30695089	backfat
SRX3541966	52166498	31588349	23962130	oocyte
ERS632864	35249144	31613220	30820861	synovium
ERX2118922	35380248	31614745	30621027	cartilage cell
ERS240763	51768008	31630362	29699975	cerebral cortex
SRS1174003	34462398	31638112	30242622	blood
SRS2197832	35985346	31664761	30040664	muscle
SRS699638	35920364	31686593	30738831	backfat
SRX3973978	34723060	31689083	23979446	liver
SRS846763	34677128	31704672	30468833	backfat
SRX3541949	49596102	31737036	23382944	oocyte
SRX3990772	33817948	31770837	30464509	macrophage
SRX3974027	41969354	31772516	22498014	testis
ERX2292140	34561082	31774401	30952783	cerebral cortex
ERX2528325	35984482	31783869	31086332	synovium
SRS604843	38846616	31796316	30125469	muscle
SRS846744	34551984	31810884	29291696	longissimus dorsi muscle
SRS699629	35764734	31813747	30796261	backfat
SRX3973951	34130824	31818326	26807768	liver
SRX2598294	34516225	31854801	30780625	large intestine
ERX2292178	34586444	31878974	31100909	cerebral cortex
SRX3174562	35286564	31879114	30007591	longissimus dorsi muscle
SRS1847118	45538066	31881687	26773788	skeletal muscle
ERX2528297	41175782	31892742	30776835	synovium
SRS1190536	33212068	31918710	30801914	longissimus dorsi muscle
SRX2598302	34729707	31923492	30828285	large intestine
SRX3973955	34306692	31942248	27352389	liver
SRS699645	36330040	31972725	28977691	backfat
SRX3973961	34157148	31975682	27413317	liver
SRS1183687	34225386	31975861	30108199	longissimus dorsi muscle
SRS730393	35311308	31976770	30701764	liver
SRX3974014	34120828	31979795	30532275	testis
SRX4107942	37285280	31981034	31146098	hippocampus
SRS1013712	33204030	32007056	30227389	pooled tissues
SRX3174433	35018898	32010935	29891892	longissimus dorsi muscle
ERX2118924	35632630	32016045	30052083	cartilage cell
SRX4107945	36932216	32016668	31127967	hippocampus
SRS699642	36166510	32021085	31092599	backfat
SRS846760	35116148	32023211	30652223	backfat
ERX2292177	34409148	32023291	31197181	cerebral cortex
SRS457611	33805982	32036053	31189537	endometrium
SRX2598278	34972867	32058440	30993843	large intestine
SRX3174576	34189078	32077406	29864865	longissimus dorsi muscle
SRX2473859	33617728	32081771	20202197	blood
SRS846765	35140706	32082015	30403187	backfat
SRX4107941	37790434	32089335	31280991	hippocampus
SRX3403495	40200352	32103682	23319755	small intestine
ERS1628988	35316438	32116183	31103587	blood
SRX3973971	34600050	32127023	25632106	liver
SRX4064067	35317934	32135401	30735663	adipose
ERS395889	34806978	32160019	27446121	blood
SRX4064071	35465074	32167966	30766727	adipose
ERX2552744	35322644	32168985	30586440	macrophage
SRX3973962	34682256	32199949	25905398	liver
SRX054587	35491646	32223901	30594316	longissimus dorsi muscle
ERX2118914	36186460	32228446	24482903	cartilage cell
SRS1190541	33589356	32232830	31189646	semimembranosus muscle
SRX4107949	37790810	32233120	31270019	hippocampus
SRX3041422	33393432	32239103	30500546	bone marrow
SRS846772	34951300	32261649	30952803	backfat
SRS489435	33710806	32265261	30955782	small intestine
ERS395883	34742618	32314807	22007227	blood
SRX3973949	35428576	32342894	21515316	liver
SRX4107947	38058170	32346004	31422713	hippocampus
SRX3973983	35192834	32354097	22522659	liver
ERS1793682	42536070	32374181	30448465	brain stem
SRX2473835	33689390	32390043	19671916	blood
SRS1009098	35472560	32422949	30745679	thymus
SRX3174458	35288978	32424257	30503333	longissimus dorsi muscle
SRX3973980	35477664	32448981	21878854	liver
SRS699646	36595652	32456966	31498282	backfat
SRX3174500	35477960	32502761	30412390	longissimus dorsi muscle
SRX3866266	35133892	32535821	31540531	muscle
SRS567794	45253308	32544180	28430522	embryo
SRS604846	38867560	32547113	30876831	muscle
ERX2528323	36871996	32565712	30495538	synovium
SRX3973952	35132292	32583581	26571738	liver
SRS699659	36830450	32591958	31576157	backfat
ERS1628977	35873296	32627561	30952076	blood
SRX4107954	38107872	32639092	31824746	hippocampus
SRX3517517	35048420	32640717	31931220	endometrium
SRX3403499	39862984	32655864	23477032	small intestine
SRS457616	34318433	32659432	31778007	endometrium
SRS604850	38778570	32676425	30992659	muscle
ERX2292179	35142882	32678541	31898981	cerebral cortex
SRS1097795	47546086	32695214	31295992	endometrium
SRX2506297	36764490	32696656	31213052	liver
SRS699654	36888980	32700921	31748576	backfat
SRX1605346	35368054	32709919	31605297	blood
DRX049656	34471867	32712655	30643832	ovarian granulosa cell
SRX3990771	34675765	32727330	31236172	macrophage
SRX3517524	34924838	32733586	31960283	endometrium
SRX4064073	36794828	32767264	31285579	hypothalamus
ERS1629002	36011218	32804968	31633378	blood
SRS1183689	35167210	32825061	31194423	longissimus dorsi muscle
SRS699635	37416678	32827930	31849086	backfat
SRX1605350	36827028	32853996	31544244	blood
SRX3174538	35324812	32879257	30806560	longissimus dorsi muscle
ERX1271774	36471764	32895058	30704905	blood
SRX3973977	35321012	32904046	26701499	liver
SRX4107950	38637000	32916414	32115401	hippocampus
SRX2506301	37461880	32919645	31548926	liver
SRX3174520	35156494	32920254	30630936	longissimus dorsi muscle
SRX3517565	35514876	32926886	32306446	endometrium
SRX3174478	37108880	32953436	30653774	longissimus dorsi muscle
SRX3517518	35383584	32954727	32187779	endometrium
SRX3174464	36108952	32978425	30957095	longissimus dorsi muscle
SRX3866273	36766474	32990066	31928643	muscle
SRX4107940	38921496	32995415	32057763	hippocampus
SRS392182	41821478	33004860	29148401	liver
ERS395890	39472461	33077199	23004056	blood
SRX3973974	35862304	33113950	26951266	liver
SRX3973964	35830092	33136383	28643925	liver
SRX3174410	36238208	33136993	31146434	longissimus dorsi muscle
SRX3973982	35751342	33142109	27420754	liver
SRX3174479	35977010	33143179	30980906	longissimus dorsi muscle
SRS457614	35520122	33148752	32367731	endometrium
ERX1271752	37101680	33149882	31914350	blood
ERX1295531	37321376	33159687	32347142	synovium
SRS699627	37387484	33162476	32255655	backfat
SRX1605278	35159264	33175554	21712127	blood
SRX3403498	39502870	33253304	22453436	small intestine
ERX2528287	40293222	33259273	25545767	synovium
SRX3973975	36135154	33263088	26558832	liver
SRX3541971	55550670	33277846	24912013	oocyte
SRX1605321	36074460	33290604	31692053	blood
ERS240722	47357106	33325733	31880834	cerebral cortex
SRX1605389	37635402	33345415	32132462	blood
SRX3517550	36062828	33354472	32658833	oviduct
SRX1605246	36303232	33399605	25395851	blood
SRX3973944	36260040	33402043	25447718	liver
ERS632896	36842824	33406373	32684850	synovium
SRS2040456	36499730	33418538	31476205	bone marrow
SRS699660	38148552	33421103	32418367	backfat
SRX3174568	35923068	33439031	31186249	longissimus dorsi muscle
ERS632861	37179944	33441450	32473636	synovium
SRX3174557	36556852	33442755	31173612	longissimus dorsi muscle
ERX2118936	37470070	33443442	30968791	cartilage cell
SRX3974026	35700060	33457001	30447424	testis
SRX3974008	36076198	33473863	29850250	testis
SRX3174447	37125544	33493499	31272667	longissimus dorsi muscle
SRX3974001	38366620	33499659	25624603	testis
SRX3973948	36748926	33510753	25775030	liver
SRX3974007	35664324	33512216	30974609	testis
SRX3403496	39927394	33514476	23178130	small intestine
SRX3973979	36624600	33570072	28167987	liver
SRX1605383	35650126	33576247	22813590	blood
SRS699653	38385838	33588388	32550171	backfat
SRX3174459	36104384	33616542	31757533	longissimus dorsi muscle
SRS846737	36328324	33652844	31487739	longissimus dorsi muscle
SRS699641	38489180	33664126	32678730	backfat
ERX1271753	37926588	33665525	32247668	blood
SRX3973947	36049816	33695549	25058409	liver
SRX2473862	35216559	33702719	21053844	blood
SRX3174504	37070802	33705906	31449762	longissimus dorsi muscle
SRX3974003	35705234	33705951	30419683	testis
DRX049655	35689038	33712735	32670848	oocyte
SRX3974006	35757200	33726312	31046062	testis
SRX3973990	35922056	33769708	30463613	testis
ERS1629000	37061070	33783554	32476621	blood
SRX1605241	37084026	33792029	30213520	blood
SRX2473838	34827147	33818725	19785186	blood
SRS1013711	36089303	33821303	30940155	pooled tissues
SRX3973959	36558396	33849419	29718172	liver
SRX1605244	35962556	33865499	19929801	blood
SRX3990774	36129193	33879500	32492278	macrophage
SRX3174483	36876476	33893677	31687967	longissimus dorsi muscle
SRX4064070	37689418	33896426	31099372	adipose
SRX3517513	36535492	33904097	33156842	oviduct
SRS401908	35725772	33904461	32437059	muscle
SRS457617	36436623	33925063	32986456	endometrium
SRX3517548	36419576	33927653	32923975	ovary
SRX3174486	36982560	33947731	31727208	longissimus dorsi muscle
SRX3517507	36358502	33986831	33044155	endometrium
SRX3517542	36731026	34012773	33183328	endometrium
SRX3990767	35978145	34030849	32718585	macrophage
SRS699643	38549312	34076729	33069528	backfat
SRS699644	38652608	34082297	33069217	backfat
SRX2506285	39103572	34082484	32732647	liver
SRX3973970	37262686	34120162	23649093	liver
SRX1605268	37150228	34151356	32852585	blood
SRX3174553	36693476	34167491	32024339	longissimus dorsi muscle
SRX3517508	36668420	34170870	33500229	endometrium
ERS632862	37851676	34184624	33243673	synovium
SRX3174540	38195586	34200341	32278851	longissimus dorsi muscle
SRX4107943	40366714	34222522	33335389	hippocampus
SRS699661	38526218	34248027	33277482	backfat
SRS1190546	35760370	34252451	33237342	semimembranosus muscle
SRS1058528	37662284	34258876	32985978	liver
SRX1605381	36747048	34271288	26630668	blood
SRX3421369	38876910	34301596	33326727	pooled tissues
SRX3974002	38619748	34302815	30344113	testis
SRX3174559	37523124	34313924	32389706	longissimus dorsi muscle
ERS395876	38059238	34316325	27767582	blood
SRX3174441	36892322	34340953	31745348	longissimus dorsi muscle
SRX3974005	36889336	34348500	30689927	testis
SRS1283326	38775064	34354714	32793516	heart
SRX3541958	56411178	34373768	25615122	oocyte
SRX3293206	41366552	34377949	33167067	ovary
SRX3974023	36720578	34387211	30476698	testis
SRX3517537	36737934	34390756	33461367	ovary
SRX1605318	37873880	34393059	32450831	blood
SRS456511	36531777	34410970	8297721	sperm cell
SRX3866270	37693566	34425755	33405255	muscle
SRX2506326	39298728	34440977	33443667	kidney
SRS1277789	42810044	34456187	33331177	blood
SRS699632	39018058	34462953	33148535	backfat
SRS699630	39029054	34464166	33415326	backfat
SRS699650	39396728	34474324	33285901	backfat
SRX3973945	37274372	34474622	26666116	liver
SRX4107939	40298664	34474672	33591324	hippocampus
SRS699657	38759502	34505573	33475224	backfat
SRX1605347	36689262	34525569	24861991	blood
SRX3866258	37341502	34560303	33516851	muscle
SRX3517558	37117010	34561187	33695390	ovary
SRX1605373	37175116	34573336	33491769	blood
SRS457615	36492948	34593580	33679027	endometrium
SRS846766	37859080	34635004	32507834	backfat
SRX3517532	37251938	34649614	33794665	endometrium
SRX3556733	39280136	34653479	33205869	ovarian granulosa cell
SRX4064066	38491344	34669533	32648449	adipose
ERS395880	36503918	34687700	19210816	blood
SRX3174506	37335036	34687753	32552691	longissimus dorsi muscle
ERX2118944	38501534	34700397	33764603	cartilage cell
DRX049657	36522418	34715568	31780457	ovarian granulosa cell
ERS395874	37887536	34747275	28831795	blood
SRX2506298	42070490	34770243	32688359	spleen
ERX1271756	39311996	34770871	33311253	blood
ERX2118938	38581516	34787627	33952155	cartilage cell
ERS1793665	44601796	34799858	32064976	pituitary
SRX3973942	37573272	34803546	28256120	liver
SRX2598297	38260053	34825357	33661161	large intestine
SRS1058363	39308314	34850931	32197187	liver
SRX4196845	38380318	34861296	32735206	heart
SRS401904	37128226	34862817	33901159	liver
SRX3517530	37675588	34875441	34181878	oviduct
SRX3517564	37584180	34875548	34084479	oviduct
SRS1174036	38192220	34877525	33555607	blood
SRX2193820	40750016	34881292	32813441	longissimus dorsi muscle
ERS1628980	38405766	34914580	33310731	blood
SRS1283341	38877950	34926573	33805658	kidney
SRX1605291	38192680	34937786	33082559	blood
SRX2506269	40855754	34960781	33742818	kidney
SRX3541962	54622504	34966025	27375685	oocyte
SRX1605370	38017430	34967180	32990826	blood
SRX3866274	39430768	34968550	33896728	muscle
SRS699647	39706106	34974831	33903791	backfat
SRX3174507	37436066	34987008	32168906	longissimus dorsi muscle
SRX3517519	37535812	35001558	34160343	ovary
SRX3293181	42638002	35002324	33745509	ovary
SRX3541976	59319346	35032650	27106170	oocyte
SRX3517546	37703692	35053111	33805497	ovary
SRX1605279	37803856	35065649	33177253	blood
SRS1174016	38232372	35066636	33814014	blood
SRX3974024	37500476	35076475	32075461	testis
SRS694601	54746468	35101313	27471917	placenta
SRX4107953	40986520	35109645	34197907	hippocampus
SRX1605297	37883406	35116295	33654582	blood
SRX3517573	37762936	35126774	34373539	oviduct
SRX3990770	37579931	35128496	33477692	macrophage
SRS1009051	39982326	35134972	32326680	endometrium
SRX1605243	38295374	35158596	32641066	blood
SRX2193915	39863964	35159885	33515301	longissimus dorsi muscle
SRX1605295	38129806	35165185	34084995	blood
SRS401905	37784588	35184353	33831121	muscle
SRX3517547	38190308	35199891	34189156	ovary
SRX3517538	38060604	35213660	34484855	oviduct
SRS1174017	38324786	35229773	33902071	blood
ERX2072167	42040218	35235944	32840395	others
ERS494776	37014233	35237035	34405601	somatic cell
SRX3403497	41335656	35254055	25325950	small intestine
SRS699652	40281266	35257900	34097048	backfat
ERX1295518	39553626	35261289	34537652	synovium
SRX2734523	47707960	35262126	31959008	hypothalamus
ERS395898	38589784	35272545	30357388	blood
SRX3974021	37451262	35278570	32863949	testis
SRX3973989	37530328	35286429	32634893	testis
SRX3517539	38221724	35288323	34553408	oviduct
SRS1058527	41816210	35364469	33854528	liver
SRX3974016	42461264	35379244	27091461	testis
ERX1271760	40023530	35391141	34162860	blood
ERS395873	38096580	35406912	31164230	blood
SRX2506300	41818394	35408457	33859659	spleen
SRS2256037	40406002	35444480	33760214	longissimus dorsi muscle
SRX3517534	38143254	35452565	34622402	endometrium
SRX3973981	39315080	35456413	26674149	liver
SRX3174421	38927964	35462057	33455439	longissimus dorsi muscle
SRX3517544	38101574	35469780	34566204	endometrium
SRX3973963	38057888	35479186	27978669	liver
SRX3517509	38183146	35491704	34778387	endometrium
SRX3866260	39526586	35497160	34441344	muscle
DRX049658	37353394	35501876	31961417	ovarian granulosa cell
SRX2598298	38671974	35503496	34356333	large intestine
ERX1271759	39276702	35513040	33915986	blood
SRX3403500	43076452	35515265	27567156	small intestine
ERX2528288	43207208	35538515	31112109	synovium
SRX3517557	38234134	35553748	34644935	ovary
SRX3174513	38582252	35555047	33443116	longissimus dorsi muscle
SRS1277777	38867752	35579978	33046871	blood
ERX1271767	38715790	35599184	33551972	blood
ERS395878	39906500	35607252	28812705	blood
ERS395895	39357049	35617820	26902674	blood
SRX2506286	42693652	35645434	34055750	spleen
SRX4345478	52458494	35653258	34253878	PBMC
SRX3174416	40357426	35707048	33430469	longissimus dorsi muscle
SRX1605320	38527934	35722453	28865530	blood
ERS1629004	39143296	35754335	33349381	blood
ERS1628990	39501526	35757570	33975226	blood
ERS1628991	39169776	35774725	34371409	blood
SRX2193719	43171348	35796052	33796666	backfat
SRX3174512	38436038	35809621	33691359	longissimus dorsi muscle
ERS632884	39805242	35828899	34887951	synovium
ERX2292173	38573722	35828969	35016282	cerebral cortex
SRX3517551	38739126	35832719	35111046	oviduct
SRS699651	40706904	35833443	34546782	backfat
ERS494777	38664511	35854192	34438670	iPSCs
SRS699631	40648392	35856440	34832473	backfat
SRX3174453	39067760	35856794	33665711	longissimus dorsi muscle
ERS1628993	39392180	35859337	34573753	blood
SRX2506290	43322204	35883008	34014628	spleen
SRX2506288	42602710	35924238	34285142	spleen
ERX2292160	38507832	35934303	34969845	cerebral cortex
ERX2072165	44043283	35944081	32135790	others
ERX2118916	39823500	35985467	13948805	cartilage cell
ERX1295519	40546996	36003821	34994589	synovium
ERS1628975	39262886	36023105	34634668	blood
ERX2292161	39011844	36027693	35043175	cerebral cortex
SRX3517523	39140052	36051703	35245879	oviduct
SRS846764	39504444	36055109	33036525	backfat
SRS604847	43751248	36059824	34170097	muscle
SRS1277707	39103388	36063246	35034012	blood
SRX2193815	45597254	36080186	34622366	backfat
SRX2193826	41538800	36080645	34297405	longissimus dorsi muscle
SRX3517545	38617618	36086416	35162583	ovary
SRX3517514	38816556	36093271	35277582	oviduct
SRX3174424	39822646	36093274	33832330	longissimus dorsi muscle
SRS1097796	42756550	36099285	35082144	endometrium
SRX3556735	41309306	36104232	34714386	ovarian granulosa cell
ERX2292162	38767588	36113160	35150154	cerebral cortex
SRX3974013	38321190	36118890	34838615	testis
SRX3174456	38754434	36120088	33675689	longissimus dorsi muscle
SRX3174444	41730406	36144424	22501848	longissimus dorsi muscle
SRX3041431	37400046	36169189	34882361	bone marrow
SRX4059034	43476656	36170475	34903074	PBMC
SRX3973995	38552842	36173126	32087192	testis
ERX2292146	39344962	36216539	35173953	cerebral cortex
SRX1605349	39085634	36229283	34716259	blood
SRX3517512	38703748	36239622	35318677	ovary
SRS604853	42497610	36273172	34588207	muscle
SRX3973994	38626840	36278127	33148652	testis
SRX3174494	39824282	36312895	34304502	longissimus dorsi muscle
SRX3973965	39425494	36332498	29991223	liver
SRX3517520	38834874	36343267	35469279	ovary
SRX1605377	38299732	36356905	22703492	blood
SRX3174480	39669970	36406117	34034554	longissimus dorsi muscle
ERX2292174	39303330	36407197	35594730	cerebral cortex
ERX2292201	39602974	36411388	35376781	cerebral cortex
SRS1009079	40466566	36419228	34231588	thymus
SRS2197830	44426464	36419705	34652967	muscle
ERX1295525	40654180	36449880	35508370	synovium
ERS1628982	39948722	36456184	35366156	blood
ERS1629005	40186002	36472647	35342590	blood
ERX2292172	39664296	36472898	35638363	cerebral cortex
SRX3174455	39022792	36476353	34025040	longissimus dorsi muscle
SRX3174573	38995228	36498838	33847813	longissimus dorsi muscle
ERS395896	39637127	36504938	31367816	blood
ERS1628995	39945656	36544724	35093902	blood
SRX3517533	39400996	36546956	35623518	endometrium
SRX3174525	39642702	36552374	34698920	longissimus dorsi muscle
SRX3973997	38949408	36560116	33270164	testis
SRX054582	40702332	36562125	35224532	liver
SRX3174445	40189078	36581174	34315508	longissimus dorsi muscle
SRX1605281	39434452	36583138	34319019	blood
SRX3174430	39707904	36584041	34271753	longissimus dorsi muscle
SRX3517527	38955280	36598107	35681226	ovary
ERX2292145	39833152	36610531	35568966	cerebral cortex
ERS395901	39885482	36616490	31653787	blood
SRX2506302	43586930	36619945	34919349	spleen
SRX2210928	38916613	36645888	24460656	adipose
SRX1605359	40268522	36677930	35025783	blood
SRX3987638	43623458	36689308	35155141	endometrium
SRX2193825	43257658	36699939	35496149	backfat
SRX1605376	39659590	36712780	34974571	blood
SRX3174563	40062700	36720257	34124371	longissimus dorsi muscle
SRX3517540	39642712	36720736	35866407	oviduct
SRX3517510	39454570	36721006	35939779	ovary
SRS1009067	40980358	36725222	33883832	thymus
SRX3990776	39594398	36744145	34487463	macrophage
ERS632871	40429670	36745792	35882526	synovium
SRX3556734	42298260	36757995	35172553	ovarian granulosa cell
ERX1700230	39661470	36799247	35397288	dendritic cell
SRX3174450	39164680	36814808	34467687	longissimus dorsi muscle
ERX2292199	40380026	36826122	35785375	cerebral cortex
SRX3036015	46280512	36838120	35252958	liver
SRX3174554	39923120	36848794	34480657	longissimus dorsi muscle
SRX1605280	39009894	36864142	25415765	blood
SRX3517543	39567224	36890816	35986810	endometrium
SRS1283279	41424360	36898923	35778119	ovary
SRX3174577	39848352	36914567	34164817	longissimus dorsi muscle
SRX2193834	45008468	36924430	34314550	backfat
SRX3517522	39762702	36925495	36085580	oviduct
ERS395875	39755987	36930487	25405641	blood
SRX3973966	39988314	36931354	30178431	liver
SRX3517553	39979298	36931382	36081867	endometrium
SRX1605388	40048626	36932291	34765213	blood
SRX2193838	48022382	36997471	34635063	longissimus dorsi muscle
SRX2193809	43250992	37006018	35153598	backfat
DRX049659	38906826	37020235	34463256	ovarian granulosa cell
SRX3866271	40209572	37044861	35933695	muscle
SRX4196843	40671490	37047608	34577780	heart
SRX2193691	44751900	37059219	33762510	longissimus dorsi muscle
SRX2193679	42999226	37061801	35373413	backfat
SRS2256031	42993176	37118304	34509637	longissimus dorsi muscle
SRS1174001	40599572	37122954	34684167	blood
SRX3733882	40337124	37124352	34910442	gluteus medius muscle
SRX3517569	39925100	37140787	36316427	ovary
SRX1605382	40710510	37144003	35465697	blood
SRX2193821	44084268	37149682	35321761	backfat
SRX2506216	41527414	37161331	35164303	muscle
SRX2506267	42602084	37171468	36066630	kidney
ERS1793693	49995918	37186434	33889419	pons
SRX2193819	43519776	37188832	35878238	backfat
SRX3517572	39689798	37196012	36387177	oviduct
SRS2256034	43874282	37219164	35532390	longissimus dorsi muscle
SRX2473845	39385650	37235868	23506510	blood
ERX2292147	40810238	37244354	36166086	cerebral cortex
SRX054585	42054680	37247211	35654239	liver
SRX2193695	43828470	37261474	35792372	backfat
SRX3517559	40093156	37273332	36337592	ovary
SRX2193818	42500240	37283498	35115710	longissimus dorsi muscle
SRX3293177	44678752	37303644	36059911	ovary
ERX1700238	40983386	37330575	35774120	dendritic cell
SRX2193811	43660458	37353384	36169437	backfat
SRX3517521	40261596	37353956	36542621	oviduct
SRS567128	42094090	37358505	30804968	liver
SRX1605378	39490238	37362042	24508912	blood
ERS1628986	40986906	37372360	35811127	blood
SRX2473841	38397124	37374084	21993404	blood
SRX1605319	40140700	37389794	28875876	blood
SRX2193817	42280922	37398263	36148838	backfat
SRX1605304	40257398	37401410	36089624	blood
SRX2983367	50346120	37420711	33200305	large intestine
SRX054583	41356996	37423794	36200937	abdominal fat
ERX1271775	41433734	37438335	35523710	blood
ERX2292196	40681462	37440899	36425462	cerebral cortex
ERS395899	40581070	37469968	28886256	blood
SRX3517511	40281102	37472761	36615729	ovary
SRX3174508	40099546	37526310	34838795	longissimus dorsi muscle
SRX3517515	40391154	37526984	36660084	oviduct
SRX3866050	43765434	37528963	35687036	small intestine
SRX3556737	42052676	37537224	36073635	ovarian granulosa cell
SRX2193823	43933930	37573938	36258061	backfat
SRS1355357	44717260	37575582	36141196	molar germ
ERX2292180	40307208	37584673	36667744	cerebral cortex
SRS456509	39792632	37585676	9216648	sperm cell
ERS1628985	40987454	37586817	36017335	blood
SRX3517549	40505790	37587897	36750739	oviduct
SRS1058374	42064816	37607816	36133096	PBMC
SRX2983368	51776530	37631408	33147943	large intestine
SRX2193878	42290222	37640836	35572719	longissimus dorsi muscle
ERX2292200	41014164	37665094	36615282	cerebral cortex
SRS699626	42805938	37673085	36594299	backfat
SRX3541965	59788412	37676839	28610152	oocyte
SRX2193810	42534098	37720225	35470825	longissimus dorsi muscle
SRX3517535	40340784	37740724	36646965	ovary
SRX2193692	45505334	37752419	36344413	backfat
SRX3973973	41223382	37756470	32065656	liver
SRX1605323	41420024	37778256	36616305	blood
SRX2193693	45024092	37779740	36095799	backfat
SRX2193688	44009858	37782330	35028428	backfat
SRX054586	41590058	37791293	36448685	abdominal fat
SRX3517531	40815438	37792062	37074860	oviduct
SRX3517570	40586452	37805470	37060332	ovary
SRS1277778	42648344	37809308	36521918	blood
SRS1009046	42990532	37810882	34769533	endometrium
SRX2193824	43746616	37817448	35492743	longissimus dorsi muscle
SRX2754923	44412024	37825464	36690738	brain
SRX3973992	40069550	37840030	34257714	testis
SRX2193858	42281004	37917694	36611936	backfat
ERS1793690	48201244	37917722	35697885	occipital cortex
ERX2292198	41299052	37924993	36915955	cerebral cortex
SRS1283348	41791892	37934556	36711297	ovary
SRX3421383	42041308	37941812	36540843	embryo
ERX2292208	40913704	37951443	37145759	cerebral cortex
SRX2506287	43213396	37954237	36378065	liver
SRX3174521	41225668	37962046	35487284	longissimus dorsi muscle
SRS1277702	41740828	37967707	36398180	blood
SRX3866272	41490396	37980058	36801783	muscle
SRX2193829	42607562	37994636	36783078	backfat
ERX1295520	42163508	38011575	37187422	synovium
SRX2193770	43694180	38018491	35835087	longissimus dorsi muscle
SRX3973968	41827966	38030102	27916412	liver
DRX049653	40266845	38044125	36982363	oocyte
SRX3041429	39265873	38047961	36074178	bone marrow
ERX1295529	42371940	38087878	36922100	synovium
ERS1628997	41874002	38089906	36791637	blood
SRX2193827	44351726	38090168	36745710	backfat
ERX2292197	41742036	38091841	37069513	cerebral cortex
SRX4345481	52977578	38093083	36641016	PBMC
ERX1700232	40970532	38098621	36602260	dendritic cell
ERX2292209	41158402	38109917	37305590	cerebral cortex
SRX2193816	42810722	38122461	36111593	longissimus dorsi muscle
ERS395888	41217336	38139555	24046536	blood
SRX3517525	40867956	38158869	37282949	endometrium
SRX2193696	43877044	38183680	35938729	longissimus dorsi muscle
ERS1628996	41852890	38194857	36666466	blood
SRX3556742	43486802	38201747	36910355	ovarian granulosa cell
SRX3866269	43907948	38227460	36996790	muscle
SRS2256033	43887718	38248657	35443152	longissimus dorsi muscle
SRX3174452	41614044	38249536	35674469	longissimus dorsi muscle
SRX2983181	48428468	38303295	34161768	large intestine
ERS395877	41278778	38315510	29331923	blood
SRS1277772	42654242	38319236	36129037	blood
SRS401903	41067376	38336185	37347778	adipose
ERS632874	41995754	38340256	37294320	synovium
SRS1009044	42252848	38340732	35676835	endometrium
SRS1009012	42795580	38344214	35934338	endometrium
ERS1628979	42173916	38377536	36999391	blood
SRX2983180	48946596	38381383	34422691	large intestine
SRS1283275	44100842	38384749	36421422	psoas major muscle
SRX2506211	42928024	38430821	36442156	muscle
SRX3174526	41617274	38431521	35716736	longissimus dorsi muscle
SRX2193812	43932698	38445042	36270074	longissimus dorsi muscle
SRX2980559	44421080	38459463	26276442	pancreas
SRX2193836	42978980	38483448	35950888	longissimus dorsi muscle
SRX3174414	40914704	38492038	35985560	longissimus dorsi muscle
SRX2193837	43566594	38524100	36584411	backfat
SRS345833	44858121	38541406	36023750	lung
DRX049652	40859850	38577451	37500275	oocyte
SRX3517528	41173412	38589668	37469845	ovary
SRX3865289	48532176	38595304	36815282	small intestine
SRX3517571	41653034	38599929	37778117	oviduct
SRX3517526	41165256	38610115	37776596	endometrium
SRX3174489	42613760	38620103	35908442	longissimus dorsi muscle
SRS938500	44094924	38666048	32668665	lung
SRX2193828	44376110	38695367	37007512	longissimus dorsi muscle
SRX4196844	42786912	38711752	36583305	heart
SRX3174523	42381238	38720331	35962037	longissimus dorsi muscle
SRS1283323	43333456	38721197	37405467	lung
ERS395894	42235748	38721624	32315934	blood
SRX1605307	41839266	38730420	36936965	blood
SRX3973946	41855802	38796512	31097002	liver
SRX2193813	43771072	38798344	37345580	backfat
SRX3517516	41740786	38803649	37875443	endometrium
SRX2193690	45064550	38809033	36540674	backfat
SRX2210930	40846856	38811169	20125262	adipose
SRX2193689	42830180	38823898	37216050	longissimus dorsi muscle
SRX2506235	44035880	38823947	37554433	lung
SRS604852	45664286	38841346	36781077	muscle
SRX2193896	44892884	38866944	36989623	backfat
SRS1283286	44716630	38868677	37266475	heart
SRX3517554	42150800	38906879	37760992	endometrium
SRS392188	43723994	38920649	36810704	liver
SRS1009087	42648138	38921616	37039329	thymus
SRS1173995	42403540	38926186	37480452	blood
SRX2193694	44360404	38978036	36808576	longissimus dorsi muscle
SRS1009095	44044004	38994559	36868347	thymus
SRX1605379	41164818	39006857	24207592	blood
ERX2292210	42449526	39010509	38159048	cerebral cortex
SRS1277673	43428724	39016968	37755218	blood
SRS1283314	44769544	39019950	37366202	spleen
SRX1605345	42099598	39022145	37905370	blood
SRS1283322	43683622	39087066	37865798	kidney
SRX3517552	42281228	39089681	38286101	oviduct
SRS1277773	44288614	39091431	37851915	blood
SRX3958368	40979206	39109421	36397722	large intestine
SRX2193832	43945612	39113767	37747895	backfat
SRS1055068	43673796	39126592	37035185	PBMC
SRX3556743	44510222	39137373	37650040	ovarian granulosa cell
SRX3174565	42057906	39140787	36890206	longissimus dorsi muscle
SRX3517560	42310842	39144129	38267147	ovary
ERS1628992	43133514	39170585	37223746	blood
SRX1605258	42695200	39192121	35849648	blood
SRX2983371	48722498	39231938	35768720	heart
SRX1605264	42841692	39265098	38069075	blood
SRS1174026	42680836	39301900	37732960	blood
SRX2983372	48757138	39302749	35849290	heart
SRX2983183	51290310	39307958	35938333	oesophagus
SRS1009105	43779818	39309816	36687344	thymus
SRX3174556	42950390	39351644	36740170	longissimus dorsi muscle
SRX3517567	42430762	39378415	38552381	endometrium
SRS2197831	46108820	39392856	37242973	muscle
ERX1049370	46316690	39458243	38175309	macrophage
SRS1174011	42883470	39482530	37870324	blood
SRX2983184	51415818	39484707	35882645	oesophagus
SRX1605385	42882618	39510837	38274545	blood
SRX3517566	42515412	39511044	38717270	endometrium
SRX3517563	42655806	39531451	38718557	oviduct
SRS1277683	45433920	39537316	37728402	blood
SRS1283312	45052344	39542988	38197685	kidney
ERX2292189	42970390	39570763	38525583	cerebral cortex
SRX1605310	42433670	39591437	25477096	blood
SRX2375302	44236918	39596815	37546636	longissimus dorsi muscle
SRX2506233	44236918	39596815	37546636	muscle
SRS1174008	43347632	39605932	38120258	blood
SRS401906	41956030	39606921	38839107	adipose
SRS1009101	43400944	39613751	36292152	thymus
SRS1009058	43849216	39615335	37357838	endometrium
SRS604854	46552696	39626937	37643413	muscle
ERS1628981	43654420	39687815	38251422	blood
SRX3973950	43029114	39708666	27442839	liver
SRX3869056	46108006	39711299	37786897	small intestine
ERS1629001	43384676	39713890	37590405	blood
SRX3174498	42922084	39736171	37218318	longissimus dorsi muscle
SRX3174468	42966538	39739416	36875685	longissimus dorsi muscle
SRX1605369	43175946	39779389	38486537	blood
SRS1009048	43966994	39865304	37573070	endometrium
SRS533312	45214309	39869889	37632486	brain
SRX3973969	43699430	39905235	31426753	liver
SRX3517536	42637212	39915620	38684919	ovary
ERX2292188	43460284	39967912	38932672	cerebral cortex
SRX2980558	45826562	39969421	27554271	pancreas
SRS2256035	46559280	39979807	38210318	longissimus dorsi muscle
SRX3293210	47001706	40000494	38672972	ovary
SRX3556736	45453296	40022398	38470929	ovarian granulosa cell
SRX2210924	42301864	40038214	23637106	adipose
ERX1295524	44933704	40062964	39078976	synovium
SRX1605352	43708954	40077498	38072657	blood
SRX3517562	43424724	40088908	39266036	oviduct
SRX2506218	48595036	40113019	37459098	lung
SRX1605308	43717362	40115697	38586128	blood
SRX2981289	59071020	40123997	34257712	uterus
SRS1283308	45041824	40126518	38905477	ovary
SRS1009103	43577788	40135985	38321726	thymus
SRX3174418	43538012	40150429	37500422	longissimus dorsi muscle
SRX3517561	43414816	40169311	39174714	oviduct
SRX3517529	43148242	40221843	39059018	ovary
SRX3293192	48000938	40224406	39005768	ovary
SRS730391	44242724	40255645	38531103	liver
SRX3174491	44701782	40262889	37014250	longissimus dorsi muscle
ERS240717	72213704	40283011	38701766	cerebral cortex
SRX2981290	61024096	40303357	34238981	uterus
SRS1283334	46275906	40322384	38657766	heart
ERS1629003	43957734	40355810	38908909	blood
SRS1277672	45164630	40364863	38461736	blood
SRX3517555	43976532	40390871	39446459	endometrium
ERS395881	43274568	40393837	23291957	blood
ERX2552751	44593048	40482215	38727789	macrophage
SRX3174493	43962878	40528871	37877849	longissimus dorsi muscle
SRX1605341	43521894	40572239	30441235	blood
ERX2292187	44449144	40609248	39536605	cerebral cortex
ERX1295533	44876820	40619085	39732779	synovium
SRS1174018	44198946	40671363	38682439	blood
SRS1174035	44430256	40729439	37287396	blood
SRX1605372	43745570	40733910	39399219	blood
SRS1058353	45930456	40740409	38084043	PBMC
SRS604849	48288070	40740820	38798356	muscle
SRS1847121	55695094	40748583	34206111	skeletal muscle
SRS1009080	45525962	40754365	38118210	thymus
SRX1605257	43782150	40758656	38977601	blood
ERX1295521	45385480	40761723	39964617	synovium
SRX1605282	44749772	40816510	38834657	blood
ERS1793683	53790396	40821499	38364222	medulla oblongata
SRS1174033	44903910	40849955	38942512	blood
ERS240737	73712944	40856715	39243751	cerebral cortex
SRX2506228	47819072	40860600	38505820	heart
ERS632886	45219454	40862888	39617097	synovium
SRX2333021	47149256	40866379	38785271	connective tissue
SRX2506299	46278356	40892328	39226714	liver
SRS1174010	44698568	40896564	38961235	blood
SRX1605216	44343426	40945988	39205924	blood
SRS1058524	45604956	40949128	39549109	liver
SRX1605284	45550192	40971493	38280047	blood
SRX4108628	43461058	40978290	40159665	aorta
SRX1605312	44822674	40988327	39151275	blood
SRX4003222	46931389	41000935	39213526	sperm cell
SRS2256038	46548264	41019472	39014250	longissimus dorsi muscle
SRX1605305	45201500	41048264	39438582	blood
SRX3973960	43887432	41054074	32545434	liver
SRX3174529	44322838	41056556	38678738	longissimus dorsi muscle
SRX3255713	50843942	41069814	39345617	kidney
ERX2552745	45271570	41147914	39217519	macrophage
ERS1210946	45947524	41160440	36574424	hepatocyte cell
SRX3174503	44347206	41162322	38499495	longissimus dorsi muscle
SRX3174411	43730766	41182263	38623914	longissimus dorsi muscle
SRX1605322	45023146	41182530	39498258	blood
SRX3293175	48575230	41200901	39922131	ovary
SRX4675925	50175936	41223966	39918088	ovarian granulosa cell
SRS2256039	46862192	41225395	39085061	longissimus dorsi muscle
SRX1605360	44914686	41268528	39349431	blood
SRS1174027	44743936	41278444	39284319	blood
SRX1605276	44711194	41293117	39677473	blood
SRX1605371	45173056	41305560	36685111	blood
SRX3541952	66975350	41326968	31019438	oocyte
ERX1700234	45289158	41336177	39219810	dendritic cell
ERS395887	44556606	41385302	38633480	blood
SRX3174516	45063132	41392420	39009953	longissimus dorsi muscle
SRX4108629	43919384	41414792	40581579	aorta
SRX1605240	43949862	41427446	29388065	blood
SRX2375306	46393456	41449596	38716212	longissimus dorsi muscle
SRS1058360	46177038	41457356	39222057	PBMC
SRX4108625	43996914	41469954	40648121	aorta
SRX3293208	50105486	41488268	40088607	ovary
ERS632872	46051750	41491906	40319577	synovium
ERS395879	45201136	41504031	32628343	blood
ERX2292182	45145376	41578635	40518809	cerebral cortex
SRX1605390	45599192	41579019	39606731	blood
SRX1605242	45619872	41664229	39130193	blood
ERX1700233	45432476	41667518	39953334	dendritic cell
ERX1700231	44500948	41676719	40218585	dendritic cell
SRX1605253	45048114	41720716	39436244	blood
ERS1628998	45615160	41743178	40226387	blood
SRS529092	46162294	41761106	40556701	backfat
ERX2292159	45325562	41797999	40754831	cerebral cortex
SRS1283277	48572494	41807388	39753521	spleen
ERX1295532	46263248	41837884	40696514	synovium
SRS1173993	45676714	41850522	40434631	blood
SRX4108630	44452596	41854206	41031175	aorta
SRX1605290	45426866	41854224	40375142	blood
SRS2256036	48545852	41868579	39944752	longissimus dorsi muscle
SRX2506289	47653540	41913066	40080817	liver
SRX3556732	48010550	41915630	40322842	ovarian granulosa cell
SRS1009099	47304140	41923363	39068124	thymus
SRS1174037	45382498	41941384	40456063	blood
SRX3174451	44675574	41954173	39142422	longissimus dorsi muscle
SRX3317024	44444770	41954584	32237538	blood
SRS1058359	46878360	41967927	40552326	PBMC
SRX3973940	45712852	41974625	30483084	liver
SRX3987625	49340258	41996219	40498599	endometrium
SRX3174422	46027168	42008364	39268226	longissimus dorsi muscle
SRS345744	56422889	42010499	40518856	lung
SRS1283311	48430094	42013562	40385139	psoas major muscle
SRS1174009	46463814	42018453	40411768	blood
SRX4675923	49769830	42051141	40841581	ovarian granulosa cell
SRX3174412	45978012	42060852	39824848	longissimus dorsi muscle
ERX2292158	45710310	42067221	41030112	cerebral cortex
ERX1700241	45821844	42103265	40141334	dendritic cell
SRX2734528	54121492	42115659	40336667	hypothalamus
SRX3517568	45353452	42152922	41165755	ovary
SRS2209591	61760026	42166967	39242188	skeletal muscle
SRX3869054	50380948	42174854	40311013	small intestine
SRS2112757	49253650	42199051	41005907	ovarian granulosa cell
SRS529091	46845564	42249014	40790815	backfat
SRX3869060	51098214	42273097	40320669	small intestine
SRX2506210	47648124	42313794	40379256	muscle
SRS1058361	47793496	42345825	39743179	PBMC
SRX3421378	46850754	42361195	40241407	embryo
SRX1605348	45590882	42365576	40385066	blood
SRX1605391	45845292	42372439	38884172	blood
SRS1283304	48237698	42383184	40891794	spleen
SRX4108631	45034134	42397539	41514717	aorta
SRX3174481	46095910	42420297	39295718	longissimus dorsi muscle
ERX1295527	46663306	42425104	41044691	synovium
ERX2292183	46147148	42441093	41371333	cerebral cortex
SRX2754927	48203624	42451341	40725759	brain
SRX2332776	51211306	42452994	40348421	connective tissue
SRS1283284	48843696	42464783	39629156	spleen
SRX4675924	50629220	42476915	41204752	ovarian granulosa cell
SRX3556739	52412364	42502708	40489820	ovarian granulosa cell
SRX3174555	45715902	42513554	40273062	longissimus dorsi muscle
SRS1283266	46936976	42530031	41228255	longissimus dorsi muscle
SRS1206441	50098890	42550903	40638764	backfat
SRX1605309	47915678	42584018	39280019	blood
SRX1605344	47101482	42638511	40096693	blood
SRX3517541	46368904	42650340	41571108	endometrium
SRX3517556	46146734	42677099	41730276	endometrium
SRS533313	46528149	42694662	40905371	liver
SRX3174457	46600918	42735545	39732578	longissimus dorsi muscle
SRX3556741	48342898	42738365	41284171	ovarian granulosa cell
SRS1713969	61773912	42772455	38687848	fibroblast
SRX2185074	61773452	42772728	38688127	iPSCs
SRX2506213	49648166	42775055	40895896	lung
SRX4345480	59683712	42794076	41114017	PBMC
SRX3473560	60344120	42797421	40791992	ovary
SRX3733877	47577846	42808807	40919741	gluteus medius muscle
SRS1277784	50622142	42817302	39186787	blood
SRX1605351	47435344	42819197	41384312	blood
SRX3174522	46891886	42820075	40253856	longissimus dorsi muscle
SRX3958372	45368738	42820088	41149022	large intestine
SRX3293196	49802532	42856301	41727241	ovary
SRS401907	45170852	42892638	41623251	liver
SRX3556738	48529880	42894116	41449562	ovarian granulosa cell
SRS1009073	46497470	42903350	40441275	thymus
SRX1605387	46282052	42936774	41592566	blood
SRX1605393	46435472	42957082	41299980	blood
SRX4345476	57758870	42977334	41349170	PBMC
SRS1174019	46347670	42980800	41385558	blood
SRX1605288	46842458	43004655	41335543	blood
SRX1605298	51031726	43015115	41178099	blood
SRX4196865	47640026	43029110	40559269	heart
SRX3421382	48031474	43035411	41449982	embryo
SRX3473561	60977884	43039782	40892441	ovary
SRS1174034	47294164	43114334	41157445	blood
SRS892638	51311360	43142654	39757394	cell
SRX3174560	47505390	43150531	40622504	longissimus dorsi muscle
SRS1283342	47987374	43172274	41774369	ovary
SRX2506229	49261460	43184882	41755223	lung
SRX1605392	46224002	43187428	40764783	blood
SRX4196854	48744066	43189970	40899071	heart
SRX1605386	46870832	43195963	40227772	blood
SRX3317018	44681382	43197334	29742100	blood
ERS395892	46652268	43197913	33197546	blood
SRS1277780	47726718	43203354	41750350	blood
SRX3174435	46960270	43208266	40145501	longissimus dorsi muscle
SRS1009014	48281276	43237326	39876322	endometrium
SRX3174495	46490432	43289149	40447370	longissimus dorsi muscle
SRS1736970	47604790	43290711	41426647	abdominal fat
SRS1009020	48108762	43327864	40088587	endometrium
SRX1605303	46659564	43357920	35543010	blood
SRX2506215	49177090	43358910	41880644	lung
SRS1412063	48061758	43376121	42093978	inner ear stria vascularis
SRX3174482	46501924	43377561	40415585	longissimus dorsi muscle
SRX2754924	49576896	43456939	42274587	brain
ERX2292157	47558750	43458393	42373859	cerebral cortex
ERX2292168	47288472	43493044	42297580	cerebral cortex
ERX1271751	48483854	43496678	41426264	blood
ERS1628994	47457716	43519763	41883291	blood
SRS1283318	47926056	43522524	42252554	ovary
SRX2983364	57014590	43524329	36394528	stomach
SRS1283306	50485052	43539697	41671787	heart
ERS1628987	47675902	43548838	42047540	blood
SRX2506325	49463090	43598950	42161118	kidney
SRS1174029	46913564	43626320	42292093	blood
SRS1283351	48976748	43627340	41233825	psoas major muscle
SRS1173994	47502016	43636247	41728226	blood
SRX1605256	47080490	43643200	42173755	blood
SRX4675926	52513634	43667404	42388024	ovarian granulosa cell
SRS1283301	50849302	43674145	41645670	psoas major muscle
SRX4108626	46292558	43680780	42875719	aorta
ERS1793675	59621620	43688657	40132019	stomach
SRX3174415	46276938	43704272	40609341	longissimus dorsi muscle
SRX2983363	57422088	43715349	36754758	stomach
SRX1605251	47535536	43773375	41499704	blood
SRX2506214	49940734	43780126	41367959	heart
SRX3974018	46579978	43822661	40270575	testis
SRS1736972	48205384	43824262	42007803	abdominal fat
SRX3174460	46699250	43838408	40972843	longissimus dorsi muscle
SRS1283355	49371312	43842682	41899271	heart
SRX3191058	48506540	43857133	42149456	liver
ERS395900	47881193	43861619	37009817	blood
SRS1174000	47746434	43866788	42290306	blood
SRX2995923	47093378	43887691	42856043	oocyte
SRX3174413	47548038	43906592	41189931	longissimus dorsi muscle
SRX3293188	50914368	43912818	42857079	ovary
SRX2734527	67682782	43926539	41675549	hypothalamus
SRX1605338	47602622	43927286	39496913	blood
SRX3174524	47382512	43935289	40311392	longissimus dorsi muscle
SRS1174023	48001272	44019018	42247713	blood
SRX3293186	51983830	44029719	42717991	ovary
ERX2292153	47898074	44048213	42818841	cerebral cortex
SRS1878223	50151574	44081105	42997062	iPSCs
ERX2292181	48290386	44123670	42999551	cerebral cortex
SRX4108632	46873430	44133352	43334810	aorta
SRX3317019	46624918	44143668	34369690	blood
SRS2112975	51591164	44147005	42905350	ovarian granulosa cell
SRX1605375	48112772	44149708	42445330	blood
SRS1283302	49930682	44170256	42884784	kidney
ERX1295516	50039686	44182256	42767140	synovium
SRX3317025	45908680	44185867	31333978	blood
SRS1283283	50297134	44230498	42840849	kidney
SRS1009069	48639380	44279373	40298703	thymus
SRS1097794	52653428	44331461	43004733	endometrium
SRX4345477	61335596	44334987	42605758	PBMC
SRS1173998	47972572	44357326	42689968	blood
SRX1605266	48433598	44358202	42141882	blood
SRS1812203	49718942	44405643	40277788	longissimus dorsi muscle
ERX1295517	49484756	44497667	43396127	synovium
SRS1277703	48487344	44503756	42759701	blood
SRS1009026	48623436	44555200	41547772	endometrium
SRS1277679	49798264	44581942	43207519	blood
SRS1283324	50162646	44592066	42914833	spleen
SRS1283276	51148868	44622345	42384378	longissimus dorsi muscle
SRS1009066	50121314	44629359	41492144	thymus
SRX4003221	51864245	44638088	42694014	sperm cell
SRX1605380	48228120	44642378	42237674	blood
SRX3293200	53881222	44642865	43211609	ovary
SRX1605301	48631812	44657348	38149868	blood
SRX1605293	48145168	44677086	38453164	blood
SRX3293194	52576294	44687884	43428808	ovary
SRX3869108	52804370	44692412	42823446	small intestine
SRS1009078	48667488	44705468	41445166	thymus
SRX3041432	46118522	44711346	43627887	bone marrow
SRX3987633	52779328	44783480	43192672	endometrium
SRX1605374	48022174	44798160	30762805	blood
SRX3556740	50587240	44817388	43321840	ovarian granulosa cell
ERX2292166	48887372	44859924	43635687	cerebral cortex
SRX3255725	47772136	44862388	43089435	kidney
ERX1006025	56934474	44871385	40423500	heart
ERX2292152	48906256	44881873	43640524	cerebral cortex
SRS730392	49580064	44891507	43146928	liver
SRS1283344	50276244	44946040	43343684	spleen
SRS1173991	48879292	44946673	42529636	blood
SRS2197829	52622776	44952133	42422257	muscle
SRS1058355	50258032	44961714	43156469	PBMC
SRS1174021	48741530	44962273	43373729	blood
ERX2292167	49339804	44980388	43737171	cerebral cortex
SRX3317017	47413450	45021312	32489460	blood
SRS892639	51630676	45028699	41859819	cell
SRS1283330	51076818	45031788	42678828	psoas major muscle
SRX2506217	51930090	45048362	42500678	heart
SRS1009033	49840268	45065554	41987928	endometrium
SRX4196849	49728976	45066078	42695153	heart
SRS1283303	51338154	45081080	43788872	lung
ERS395886	49144899	45083184	32668320	blood
SRS529094	49420268	45121335	43941906	backfat
SRS1174030	49327380	45144101	37420455	blood
SRS604845	53527716	45145382	42341891	muscle
SRS2112974	52846952	45185492	43930419	ovarian granulosa cell
ERX1295530	50299566	45198851	44237286	synovium
SRS1009085	48626342	45216635	42875708	thymus
SRS1283270	50732006	45249488	43946541	kidney
SRS1277658	49256624	45253603	43813427	blood
SRS1283332	50500192	45316927	43795041	lung
SRS1174015	49482706	45350492	43390551	blood
SRX1605364	48930850	45350759	43758612	blood
SRX1605259	49274080	45368887	42151270	blood
SRX4196852	50386800	45399090	43035040	heart
SRX3317027	47960140	45421883	33537596	blood
SRX3255722	53323378	45459888	43596977	kidney
ERS1628984	49868406	45494882	43780950	blood
[truncated: 1,284 more rows]

## Sheet: Supplementary Data 4
Supplementary Data 4. Tissue classification and statistics of pig transcriptome data in ISwine database.
Main category	Subcategory	Samples
Fat (202)	abdominal fat	8
	adipose	43
	backfat	138
	greater omentum	1
	subcutaneous adipose	9
	visceral adipose	3
Immunity (724)	blood	480
	bone marrow	28
	lymph node	33
	macrophage	81
	PBMC	21
	peyer patch	28
	thymus	48
	thyroid	4
	tonsil	1
Muscle (548)	biceps femoris muscle	14
	gastrocnemius	1
	gluteus medius muscle	54
	longissimus dorsi muscle	355
	muscle	72
	psoas major muscle	13
	semimembranosus muscle	16
	skeletal muscle	23
Others (296)	adrenal gland	4
	aorta	18
	breast	4
	cartilage cell	45
	cell	7
	connective tissue	8
	ear	11
	fibroblast	25
	hepatocyte cell	13
	inner ear stria vascularis	2
	molar germ	5
	occipital cortex	2
	omentum	2
	others	9
	pooled tissues	25
	prostate	4
	retina	5
	somatic cell	1
	synovium	94
	trachea	8
	urinary bladder	4
Perception (239)	amygdala	2
	anterior pituitary	2
	basal ganglia	2
	brain	38
	brain stem	4
	cerebellum	4
	cerebral cortex	82
	cochlea	7
	corpus callosum	2
	dendritic cell	15
	forebrain	1
	frontal lobe	3
	hippocampus	32
	hypothalamus	22
	medulla oblongata	2
	olfactory lobe	1
	pituitary	4
	pons	2
	spinal cord	4
	thalamus	2
	trigeminal ganglia	8
Reproducibility (580)	embryo	42
	embryonic stem cell	2
	endometrium	155
	epididymis	1
	gonad	2
	iPSCs	19
	oocyte	53
	ovarian granulosa cell	34
	ovary	97
	oviduct	24
	penis	1
	placenta	15
	sperm cell	10
	term placenta	1
	testis	96
	uterus	28
Viscera (693)	gall bladder	4
	heart	103
	kidney	35
	large intestine	62
	liver	240
	lung	95
	mammary gland	15
	nasopharynx	4
	esophagus	2
	pancreas	2
	salivary gland	4
	small intestine	53
	spleen	70
	stomach	4
A total of 3,282 samples were classified into seven main categories and 95 subcategories based on tissue classification and their relative position in the swine’s body.

## Sheet: Supplementary Data 5
Supplementary Data 5. The list of QTXs related literatures in ISwine database.
PMID/DOI	Title	QTXs
7665359	Association of PIT1 polymorphisms with growth and carcass traits in pigs.	13
8134840	Genetic mapping of quantitative trait loci for growth and fatness in pigs.	5
8552604	The estrogen receptor locus is associated with a major gene influencing litter size in pigs.	5
9250508	Evidence for quantitative trait loci affecting ovulation rate in pigs.	4
9263050	Mapping genomic regions associated with growth rate in pigs.	5
9321466	Two alpha(1,2) fucosyltransferase genes on porcine chromosome 6q11 are closely linked to the blood group inhibitor (S) and Escherichia coli F18 receptor (ECF18R) loci.	1
9363592	Mapping 28 erythrocyte antigen, plasma protein and enzyme polymorphisms using an efficient genomic scan of the porcine genome.	30
9535325	Mapping quantitative trait loci for carcass and meat quality traits in a wild boar x Large White intercross.	10
9611214	Multiple marker mapping of quantitative trait loci in a cross between outbred wild boar and large white pigs.	27
9670960	Mapping quantitative trait loci for immune capacity in the pig.	7
9781479	Identification of quantitative trait loci affecting carcass composition in swine: I. Fat deposition traits.	22
9781480	Identification of quantitative trait loci affecting carcass composition in swine: II. Muscling and wholesale product yield traits.	19
9799269	Melanocortin receptor 1 (MC1R) mutations and coat color in pigs.	1
9814894	A directed search for quantitative trait loci on chromosomes 4 and 7 in pigs.	15
9883502	Mapping of quantitative trait loci on porcine chromosome 4.	8
9922390	Interval mapping of growth in divergent swine cross.	4
9988262	An imprinted QTL with major effect on muscle mass and fat deposition maps to the IGF2 locus in pigs.	6
9988263	A paternally expressed QTL affecting skeletal and cardiac muscle mass in pigs maps to the IGF2 locus.	7
10098263	Confirmed quantitative trait loci for fatness and growth on pig chromosome 4.	4
10341088	A genomic scan of porcine reproductive traits reveals possible quantitative trait loci (QTLs) for number of corpora lutea.	10
10375216	Identification of quantitative trait loci affecting female reproductive traits in a multigeneration Meishan-White composite swine population.	9
10430592	Detection of quantitative trait loci for backfat thickness and intramuscular fat content in pigs (Sus scrofa).	7
10656927	A missense variant of the porcine melanocortin-4 receptor (MC4R) gene is associated with fatness, growth, and feed intake traits.	4
10740927	A transmission/disequilibrium test approach to screen for quantitative trait loci in two selected lines of large white pigs.	3
10754115	A QTL for intramuscular fat and backfat thickness is located on porcine chromosome 6.	3
10764061	The effect of adipocyte and heart fatty acid-binding protein genes on intramuscular fat and backfat content in Meishan crossbred pigs.	2
10816979	Mapping quantitative trait loci for principal components of bone measurements and osteochondrosis scores in a wild boar x large white intercross.	3
10859367	Genome-wide scan for body composition in pigs reveals important role of imprinting.	5
10880495	Combined analyses of data from quantitative trait loci mapping studies. Chromosome 4 effects on porcine growth and fatness.	3
10895309	Mapping quantitative trait loci for stress induced alterations in porcine leukocyte numbers and functions.	5
10920235	Fine mapping and imprinting analysis for fatness trait QTLs in pigs.	7
10967143	The X chromosome harbors quantitative trait loci for backfat thickness and intramuscular fat content in pigs.	2
11048916	A QTL on pig chromosome 4 affects fatty acid metabolism: evidence from an Iberian by Landrace intercross.	10
11048919	Identification of quantitative trait loci affecting birth characters and accumulation of backfat and weight in a Meishan-White Composite resource population.	35
11167524	Quantitative trait loci (QTL) analysis in a Meishan x G ttingen cross population.	10
11192428	Identification of QTL affecting important traits on porcine chromosome 12.	7
11219443	Associations of heart and adipocyte fatty acid-binding protein gene expression with intramuscular fat content in pigs.	2
11263822	Identification of quantitative trait loci affecting reproduction in pigs.	16
11269358	The porcine gonadotropin-releasing hormone receptor gene (GNRHR): genomic organization, polymorphisms, and association with the number of corpora lutea.	1
11309662	Detection of quantitative trait loci for meat quality in a commercial slaughter pig cross.	9
11403749	Detection of quantitative trait loci for growth and fatness in pigs.	137
11471058	A molecular genome scan analysis to identify chromosomal regions influencing economic traits in the pig. I. Growth and body composition.	36
11471059	A molecular genome scan analysis to identify chromosomal regions influencing economic traits in the pig. II. Meat and muscle composition.	60
11514357	Interrelationships of porcine X and Y chromosomes with pituitary gonadotropins and testicular size.	2
11526198	Identification of genomic regions controlling plasma FSH concentrations in Meishan-White Composite boars.	4
11583418	A whole-genome scan for quantitative trait loci affecting teat number in pigs.	3
11641720	Generation and exploration of a dense genetic map in a region of a QTL affecting corpora lutea in a Meishan x Yorkshire cross.	1
11729159	Evidence for new alleles in the protein kinase adenosine monophosphate-activated gamma(3)-subunit gene associated with low glycogen content in pig skeletal muscle and improved meat quality.	5
11752713	Detection of quantitative trait loci for resistance/susceptibility to pseudorabies virus in swine.	14
11768109	Detection and characterization of quantitative trait loci for meat quality traits in pigs.	24
11808631	Interval mapping of carcass and meat quality traits in a divergent swine cross.	7
11849134	Approaches to interval mapping of QTL in a multigeneration pedigree: the example of porcine chromosome 4.	8
11849137	Indications of associations of the porcine FOS proto-oncogene with skeletal muscle fibre traits.	14
11956764	Detection of quantitative trait loci for carcass traits in the pig by using AFLP.	3
12081803	Results of a whole genome scan targeting QTL for growth and carcass traits in a Pi¨¦train x Large White intercross.	5
12081807	A further look at quantitative trait loci affecting growth and fatness in a cross between Meishan and Large White pig populations.	15
12084972	Application of a mixed inheritance model to the detection of quantitative trait loci in swine.	1
12143309	[Detection of quantitative trait loci for growth in large white x Meishan intercross].	1
12196405	Exploring alternative models for sex-linked quantitative trait loci in outbred populations: application to an iberian x landrace pig intercross.	8
12270105	Test for positional candidate genes for body composition on pig chromosome 6.	15
12350005	Genetic linkage mapping of quantitative trait loci for behavioral and neuroendocrine stress response traits in pigs.	19
12462246	Quantitative trait locus mapping for meat quality traits in an Iberian x Landrace F2 pig population.	9
12486399	Detection of quantitative trait loci for carcass composition traits in pigs.	58
12534217	QTL mapping for growth and carcass traits in an Iberian by Landrace pig intercross: additive, dominant and epistatic effects.	73
12606397	Mapping quantitative trait loci affecting female reproductive traits on porcine chromosome 8.	3
12643481	Detection of quantitative trait loci for fat androstenone levels in pigs.	27
12645259	[The construction of the genetic map and QTL locating analysis on chromosome 2 in swine].	5
12661762	Quantitative trait loci mapping for fatty acid contents in the backfat on porcine chromosomes 1, 13, and 18.	2
12693097	Detection of quantitative trait loci for protein percentage in muscle in resource pig population.	3
12693684	Multivariate mixed inheritance models for QTL detection on porcine chromosome 6.	5
12807782	Identification of quantitative trait loci for production traits in commercial pig populations.	62
12807783	Quantitative trait loci variation for growth and obesity between and within lines of pigs (Sus scrofa).	17
12807784	Candidate gene analysis for quantitative traits using the transmission disequilibrium test: the example of the melanocortin 4-receptor in pigs.	9
12854806	Fine mapping a quantitative trait locus affecting ovulation rate in swine on chromosome 8.	1
12968689	Full pedigree quantitative trait locus analysis in commercial pigs using variance components.	61
14629115	Detection of QTL affecting fatty acid composition in the pig.	10
14677848	Quantitative trait loci analysis for growth and carcass traits in a Meishan x Duroc F2 resource population.	38
14713411	QTL detection and allelic effects for growth and fat traits in outbred pig populations.	5
15318717	Characterization of quantitative trait loci for growth and meat quality in a cross between commercial breeds of swine.	62
15473302	[Mapping quantitative trait loci for meat quality trait in a Large White x Meishan cross].	14
15481537	QTL mapping for ear shape based on a commercial pig population.	1
15484933	New alleles in calpastatin gene are associated with meat quality traits in pigs.	1
15537760	A genome scan for quantitative trait loci and imprinted regions affecting reproduction in pigs.	6
15644499	Identification of carcass and meat quality quantitative trait loci in a Landrace pig population selected for growth and leanness.	11
15644500	Bayesian analysis of quantitative trait loci for boar taint in a Landrace outbred population.	1
15644501	Quantitative trait loci mapping for meat quality and muscle fiber traits in a Japanese wild boar x Large White intercross.	24
15670126	Detection of quantitative trait loci for androstenone, skatole and boar taint in a cross between Large White and Meishan pigs.	39
15687400	Investigation of obesity candidate genes on porcine fat deposition quantitative trait loci regions.	19
15834633	Genetic analysis of anal atresia in pigs: evidence for segregation at two main loci.	23
15890800	Joint analysis of two breed cross populations in pigs to improve detection and characterization of quantitative trait loci.	50
15932409	Polymorphism, linkage mapping and expression pattern of the porcine skeletal muscle glycogen synthase (GYS1) gene.	2
15956455	Evaluation of approaches to detect quantitative trait loci for growth, carcass, and meat quality on swine chromosomes 2, 6, 13, and 18. I. Univariate outbred F2 and sib-pair analyses.	21
16005530	Identification of functional candidate genes for body composition by expression analyses and evidencing impact by association analysis and mapping.	9
16026345	Confirmation of QTL on porcine chromosomes 1 and 8 influencing leukocyte numbers, haematological parameters and leukocyte function.	17
16060493	Analysis of properdin (BF) genotypes associated with litter size in a commercial pig cross population.	2
16075373	A QTL affecting daily feed intake maps to Chromosome 2 in pigs.	24
16089036	Fine mapping of porcine chromosome 6 QTL and LEPR effects on body composition in multiple generations of an Iberian by Landrace intercross.	22
16100052	Exclusion of the swine leukocyte antigens as candidate region and reduction of the position interval for the Sus scrofa chromosome 7 QTL affecting growth and fatness.	52
16104385	On growth, fatness, and form: a further look at porcine chromosome 4 in an Iberian x Landrace cross.	13
16130482	Fine mapping of a QTL for intramuscular fat on porcine chromosome 6 using combined linkage and linkage disequilibrium mapping.	1
16130489	Oestrogen receptor genotypes and litter size in Hungarian Large White pigs.	3
16160033	Two quantitative trait loci on Sus scrofa chromosomes 1 and 7 affecting the number of vertebrae.	15
16160038	Large-scale, multibreed, multitrait analyses of quantitative trait loci experiments: the case of porcine X chromosome.	6
16174342	Combined line-cross and half-sib QTL analysis of crosses between outbred lines.	40
16230643	Evaluation of approaches to detect quantitative trait loci for growth, carcass, and meat quality on swine chromosomes 2, 6, 13, and 18. II. Multivariate and principal component analyses.	10
16282609	Effect of the porcine IGF2-intron3-G3072A substitution in an outbred Large White population and in an Iberian x Landrace cross.	14
16293120	SNP detection and genetic mapping of porcine genes encoding enzymes in hepatic metabolic pathways and evaluation of linkage with carcass traits.	17
16293122	QTL mapping for teat number in an Iberian-by-Meishan pig intercross.	3
16415521	Use of microsatellite markers to detect quantitative trait loci in Yorkshire pigs.	42
16441291	A genome scan for loci affecting pork quality in a Duroc-Landrace F population.	72
16441292	Malic enzyme 1 genotype is associated with backfat thickness and meat quality traits in pigs.	19
16478944	Effects of quantitative trait loci on chromosomes 1, 2, 4, and 7 on growth, carcass, and meat quality traits in backcross Meishan x Large White pigs.	41
16483545	Molecular characterization and evidencing of the porcine CRH gene as a functional-positional candidate for growth and body composition.	8
16526961	QTL for microstructural and biophysical muscle properties and body composition in pigs.	109
16542463	Refined localization of the FAT1 quantitative trait locus on pig chromosome 4 by marker-assisted backcrossing.	4
16543555	Identification of quantitative trait loci for carcass composition and pork quality traits in a commercial finishing cross.	32
16573525	High-resolution physical mapping and construction of a porcine contig spanning the intramuscular fat content QTL.	1
16573530	Genome-wide identification of quantitative trait loci in a cross between Hampshire and Landrace I: carcass traits.	24
16672048	Genome-wide linkage analysis of inguinal hernia in pigs using affected sib pairs.	18
16702435	Functional implication of an Arg307Gly substitution in corticosteroid-binding globulin, a candidate gene for a quantitative trait locus associated with cortisol variability and obesity in pig.	1
16706925	Investigation of two candidate genes for meat quality traits in a quantitative trait locus region on SSC6: the porcine short heterodimer partner and heart fatty acid binding protein genes.	4
16706926	New SNPs in the IGF2 gene and association between this gene and backfat thickness and lean meat content in Large White pigs.	4
16734680	Characterization of the porcine acyl-CoA synthetase long-chain 4 gene and its association with growth and meat quality traits.	20
16783645	Investigation of a QTL region for loin eye area and fatness on pig chromosome 1.	18
16879343	Quantitative trait loci mapping for fatty acid composition traits in perirenal and back fat using a Japanese wild boar x Large White intercross.	45
16879346	Evaluation of the porcine melanocortin 4 receptor (MC4R) gene as a positional candidate for a fatness QTL in a cross between Landrace and Hampshire.	1
16879361	Porcine OGN and ASPN: mapping, polymorphisms and use for quantitative trait loci identification for growth and carcass traits in a Meishan x Pi¨¦train intercross.	12
16951077	A polymorphism in the 5'-untranslated region of the porcine cholecystokinin type a receptor gene affects feed intake and growth.	11
16965408	Detection of novel single-nucleotide polymorphisms (SNPs) in the CYP21 gene and association analysis of two SNPs for CYP21 and ESR2 with litter size in a commercial sow population.	1
16970816	Characterization of the aldo-keto reductase 1C gene cluster on pig chromosome 10: possible associations with reproductive traits.	3
16978171	Quantitative trait loci associated with AutoFOM grading characteristics, carcass cuts and chemical body composition during growth of Sus scrofa.	45
16985082	A quantitative trait locus for oleic fatty acid content on Sus scrofa chromosome 7.	2
17032781	Identification of quantitative trait loci affecting corpora lutea and number of teats in a Meishan x Duroc F2 resource population.	9
17032783	Adipocyte fatty-acid binding protein is closely associated to the porcine FAT1 locus on chromosome 4.	30
17066441	Detection of novel quantitative trait loci for cutaneous melanoma by genome-wide scan in the MeLiM swine model.	41
17112970	Effects of the MyoG gene on the partial growth traits in pigs.	2
17121599	Results of a whole-genome quantitative trait locus scan for growth, carcass composition and meat quality in a porcine four-way cross.	99
17121606	Characterization of the porcine FABP5 gene and its association with the FAT1 QTL in an Iberian by Landrace cross.	10
17179536	Variance component analysis of quantitative trait loci for pork carcass composition and meat quality on SSC4 and SSC11.	42
17284229	Molecular genetic analysis of porcine mannose-binding lectin genes, MBL1 and MBL2, and their association with complement activity.	2
17302959	Analysis of FMO genes and off flavour in pork.	8
17336038	Mapping of quantitative trait loci affecting resistance/susceptibility to Sarcocystis miescheriana in swine.	56
17416745	Fine mapping of a swine quantitative trait locus for number of vertebrae and analysis of an orphan nuclear receptor, germ cell nuclear factor (NR6A1).	2
17459017	A genome scan reveals QTL for growth, fatness, leanness and meat quality in a Duroc-Pietrain resource population.	74
17459018	QTL modulating ear size and erectness in pigs.	15
17498628	Detection of quantitative trait loci associated with several internal organ traits and teat number trait in a pig population.	9
17503476	Porcine maternal infanticide as a model for puerperal psychosis.	1
17513891	Modeling inheritance of malignant melanoma with DNA markers in Sinclair swine.	1
17627803	Quantitative trait loci for red blood cell traits in swine.	43
17669227	Linked and pleiotropic QTLs influencing carcass composition traits detected on porcine chromosome 7.	12
17697135	Associations of functional candidate genes derived from gene-expression profiles of prenatal porcine muscle tissue with meat quality and muscle deposition.	49
17705816	Identification of QTL with effects on intramuscular fat content and fatty acid composition in a Duroc x Large White cross.	3
17931399	Mapping of QTL on chromosome X for fat deposition, muscling and growth traits in a wild boar x Meishan F2 family using a high-density gene map.	1
17935628	Fine-mapping of a QTL influencing pork tenderness on porcine chromosome 2.	1
17943437	Biochemical, ECF18R, and RYR1 gene polymorphisms and their associations with osteochondral diseases and production traits in pigs.	18
17965326	Quantitative trait locus mapping in an F2 Duroc x Pietrain resource population: II. Carcass and meat quality traits.	5
17965327	Quantitative trait loci mapping in an F2 Duroc x Pietrain resource population: I. Growth traits.	56
17998593	Quantitative trait loci for carcass traits on pig chromosomes 4, 6, 7, 8 and 13.	13
17998594	Polymorphisms in intron 1 of the porcine POU1F1 gene.	1
18052940	QTL detection on porcine chromosome 12 for fatty-acid composition and association analyses of the fatty acid synthase, gastric inhibitory polypeptide and acetyl-coenzyme A carboxylase alpha genes.	17
18096115	Detection of quantitative trait loci for reproduction and production traits in Large White and French Landrace pig populations.	10
18219525	QTL for the heritable inverted teat defect in pigs.	19
18279496	Molecular characteristics of the porcine DLK1 and MEG3 genes.	6
18304368	Genome-wide identification of quantitative trait loci in a cross between Hampshire and Landrace II: meat quality traits.	54
18307579	Quantitative trait loci for white blood cell numbers in swine.	36
18307580	Quantitative trait loci for chemical body composition traits in pigs and their positional associations with body tissues, growth and feed intake.	67
18558506	Porcine TEF1 and RTEF1: molecular characterization and association analyses with growth traits.	7
18567733	Quantitative trait loci analysis on Sus scrofa chromosome 7 for meat production, meat quality, and carcass traits within a Duroc purebred population.	9
18593531	Minimizing a QTL region for intramuscular fat content by characterizing the porcine Phosphodiesterase 4B (PDE4B) gene.	5
18599669	A genome scan for quantitative trait loci affecting male reproductive traits in a White Duroc x Chinese Erhualian resource population.	16
18641172	A quantitative trait locus genome scan for porcine muscle fiber traits reveals overdominance and epistasis.	33
18680493	Genetic variation in the mannosidase 2B2 gene and its association with ovulation rate in pigs.	4
18680494	Effect of initial shock wave voltage on shock wave lithotripsy-induced lesion size during step-wise voltage ramping.	1
18694548	Genome-wide identification of QTL for age at puberty in gilts using a large intercross F2 population between White Duroc x Erhualian.	4
18708606	Single nucleotide polymorphisms in several porcine cathepsin genes are associated with growth, carcass, and production traits in Italian Large White pigs.	13
18712441	Combined line-cross and half-sib QTL analysis in Duroc-Pietrain population.	90
18717966	Investigation of QTL regions on Chromosome 17 for genes associated with meat color in the pig.	14
18786155	The porcine fat mass and obesity associated (FTO) gene is associated with fat deposition in Italian Duroc pigs.	2
18789839	A whole genome scanning for quantitative trait loci on traits related to sperm quality and ejaculation in pigs.	17
18791141	Genome-wide identification of quantitative trait loci for pork temperature, pH decline, and glycolytic potential in a large-scale White Duroc x Chinese Erhualian resource population.	73
18812458	Mapping of quantitative trait loci for cholesterol, LDL, HDL, and triglyceride serum concentrations in pigs.	45
18840302	A genome-wide scan for quantitative trait loci affecting limb bone lengths and areal bone mineral density of the distal femur in a White Duroc x Erhualian F2 population.	37
18855049	Quantitative trait loci for porcine baseline erythroid traits at three growth ages in a White Duroc x Erhualian F(2) resource population.	46
18952727	Single- and joint-population analyses of two experimental pig crosses to confirm quantitative trait loci on Sus scrofa chromosome 6 and leptin receptor effects on fatness and growth traits.	29
19016680	Mapping of quantitative trait loci for clinical-chemical traits in swine.	42
19076735	Heritabilities and quantitative trait loci for blood gases and blood pH in swine.	27
19130209	A genome wide detection of quantitative trait loci on pig maternal infanticide behavior in a large scale White Duroc x Erhualian resource population.	7
19133937	Quantitative trait loci for fatty acid composition in longissimus dorsi and abdominal fat: results from a White Duroc x Erhualian intercross F2 population.	63
19151150	A whole genome scan for quantitative trait loci for leg weakness and its related traits in a large F2 intercross population between White Duroc and Erhualian.	41
19170674	Porcine skeletal muscle differentially expressed gene CMYA1: isolation, characterization, mapping, expression and association analysis with carcass traits.	4
19207928	The pig CART (cocaine- and amphetamine-regulated transcript) gene and association of its microsatellite polymorphism with production traits.	6
19207929	Validation of the QTL on SSC4 for meat and carcass quality traits in a commercial crossbred pig population.	3
19220229	Quantitative trait loci for porcine white blood cells and platelet-related traits in a White Duroc x Erhualian F resource population.	32
19226448	Genome-wide QTL mapping for three traits related to teat number in a White Duroc x Erhualian pig resource population.	28
19284518	Large-scale association study for structural soundness and leg locomotion traits in the pig.	239
19284590	Genomic scan for quantitative trait loci of chemical and physical body composition and deposition on pig chromosome X including the pseudoautosomal region of males.	10
19284675	Mapping carcass and meat quality QTL on Sus Scrofa chromosome 2 in commercial finishing pigs.	8
19291137	Mapping of quantitative trait loci affecting behaviour in swine.	29
19326253	Molecular characterization, expression profile and association analysis with fat deposition traits of the porcine APOM gene.	6
19359506	A genome-wide scan reveals candidate susceptibility loci for pig hernias in an intercross between White Duroc and Erhualian.	55
19392826	A genome scan for quantitative trait loci affecting three ear traits in a White Duroc x Chinese Erhualian resource population.	54
19397507	The COL9A1 gene is associated with longissimus dorsi muscle area in the pig.	5
19397518	Genome-wide identification of quantitative trait loci for carcass composition and meat quality in a large-scale White Duroc x Chinese Erhualian resource population.	144
19397528	Detailed characterization of the porcine MC4R gene in relation to fatness and growth.	7
19422367	Relationships among calpastatin single nucleotide polymorphisms, calpastatin expression and tenderness in pork longissimus.	8
19490209	QTL for traits related to humoral immune response estimated from data of a porcine F2 resource population.	70
19495872	A genome-wide scan for quantitative trait loci affecting serum glucose and lipids in a White Duroc x Erhualian intercross F(2) population.	17
19496770	A non-synonymous mutation in a conserved site of the MTTP gene is strongly associated with protein activity and fatty acid profile in pigs.	8
19496771	Mapping markers linked to porcine salmonellosis susceptibility.	29
19496772	Genes located on a SSC17 meat quality QTL region are associated with growth in outbred pig populations.	16
19519793	Identification of genetic markers associated with fatness and leg weakness traits in the pig.	38
19522880	Quantitative trait loci for litter size and prenatal loss in a White Duroc x Chinese Erhualian resource population.	6
19630879	Molecular characterization and association with carcass traits of the porcine SLC39A7 gene.	6
19634002	Porcine CSRP3: polymorphism and association analyses with meat quality traits and comparative analyses with CSRP1 and CSRP2.	8
19638680	The MMP2 gene may be associated with longissimus dorsi muscle area in the pig (Sus scrofa).	3
19648499	The effects of single and epistatic quantitative trait loci for fatty acid composition in a Meishan x Duroc crossbred population.	11
19649726	SINE indel polymorphism of AGL gene and association with growth and carcass traits in Landrace x Jeju Black pig F(2) population.	8
19649729	Confirmed association between a single nucleotide polymorphism in the FTO gene and obesity-related traits in heavy pigs.	7
19662513	A single nucleotide polymorphism in the porcine cathepsin K (CTSK) gene is associated with back fat thickness and production traits in Italian Duroc pigs.	5
19684274	Mapping quantitative trait loci for feed consumption and feeding behaviors in a White Duroc x Chinese Erhualian resource population.	8
19749013	Fine mapping of quantitative trait loci for meat color on Sus scrofa chromosome 6: analysis of the swine NUDT7 gene.	2
19765167	Analysis of the mouse high-growth region in pigs.	37
19768576	Expression and SNP association analysis of porcine FBXL4 gene.	6
19793269	Analysis of candidate genes underlying two epistatic quantitative trait loci on SSC12 affecting litter size in pig.	6
19823956	Four loci differentially expressed in muscle tissue depending on water-holding capacity are associated with meat quality in commercial pig herds.	10
19830590	Investigation of LDHA and COPB1 as candidate genes for muscle development in the MYOD1 region of pig chromosome 2.	13
19912421	Mapping QTL for porcine muscle fibre traits in a White Duroc x Erhualian F(2) resource population.	20
19968637	SNPs in the porcine GOT1 gene improve a QTL for serum aspartate aminotransferase activity on SSC14.	14
20131009	Cloning, chromosomal localization, expression profile and association analysis of the porcine WNT10B gene with backfat thickness.	4
20163669	Quantitative trait loci for leg weakness traits in a Landrace purebred population.	9
20193035	BCL10 as a new candidate gene for immune response in pigs: cloning, expression and association analysis.	7
20300864	Investigation of porcine FABP3 and LEPR gene polymorphisms and mRNA expression for variation in intramuscular fat content.	16
20374772	The association between polymorphism of PKM2 gene and glycolytic potential and pork meat quality.	15
20374908	Association between cathepsin L (CTSL) and cathepsin S (CTSS) polymorphisms and meat production and carcass traits in Italian Large White pigs.	3
20382874	The insulin-like growth factor 2 (IGF2) gene intron3-g.3072G>A polymorphism is not the only Sus scrofa chromosome 2p mutation affecting meat production and carcass traits in pigs: evidence from the effects of a cathepsin D (CTSD) gene polymorphism.	22
20394605	Indirect effect of IGF2 intron3 g.3072G>A mutation on prolificacy in sows.	6
20433520	A genome scan for quantitative trait loci affecting the length of small intestine in a White Duroc x Chinese Erhualian intercross resource population.	10
20477803	Mapping quantitative trait loci for cytokines in the pig.	11
20487517	A genome-wide association study on androstenone levels in pigs reveals a cluster of candidate genes on chromosome 6.	36
20495113	Quantitative trait loci analysis of swine meat quality traits.	31
20528845	High throughput analyses of epistasis for swine body dimensions and organ weights.	119
20567833	Mapping of quantitative trait loci for mycoplasma and tetanus antibodies and interferon-gamma in a porcine F(2) Duroc x Pietrain resource population.	29
20576168	Non-additive effects of RBP4, ESR1 and IGF2 polymorphisms on litter size at different parities in a Chinese-European porcine line.	1
20576169	Blood and milk immune and inflammatory profiles in periparturient dairy cows showing a different liver activity index.	1
20576170	Isolation of lactoperoxidase using different cation exchange resins by batch and column procedures.	1
20576172	The Linguistic Affiliation Constraint and phoneme recognition in diglossic Arabic.	1
20581286	Detection of a quantitative trait locus for ham weight with polar overdominance near the ortholog of the callipyge locus in an experimental pig F2 population.	3
20584270	Detection of quantitative trait loci affecting haematological traits in swine via genome scanning.	35
20659784	Association between polymorphisms of the heart fatty acid binding protein gene and intramuscular fat content, fatty acid composition, and meat quality in Berkshire breed.	14
20667088	Genome-wide mapping of quantitative trait loci for fatness, fat cell characteristics and fat metabolism in three porcine F2 crosses.	141
20848210	Association of genetic variants for FABP3 gene with back fat thickness and intramuscular fat content in pig.	2
20848216	Molecular characterization, chromosomal localization, expression profile and association analysis with carcass traits of the porcine dickkopf homolog1 gene.	1
20848217	Antioxidant activities of recombinant amphioxus (Branchiostoma belcheri) apolipoprotein D.	1
20890662	The porcine MUC20 gene: molecular characterization and its association with susceptibility to enterotoxigenic Escherichia coli F4ab/ac.	3
20950486	Identification of expression QTL (eQTL) of genes expressed in porcine M. longissimus dorsi and associated with meat quality traits.	150
20978532	A 6-bp deletion in the TYRP1 gene causes the brown colouration phenotype in Chinese indigenous pigs.	4
21040563	Joint QTL analysis of three connected F2-crosses in pigs.	64
21040587	Application of alternative models to identify QTL for growth traits in an F2 Duroc x Pietrain pig resource population.	39
21093991	A C/T mutation in microRNA target sites in BMP5 gene is potentially associated with fatness in pigs.	6
21104015	A SNP in the miR-27a gene is associated with litter size in pigs.	4
21104145	Porcine insulin receptor substrate 4 (IRS4) gene: cloning, polymorphism and association study.	4
21107721	Analyses of porcine public SNPs in coding-gene regions by re-sequencing and phenotypic association studies.	85
21108822	Combining two Meishan F2 crosses improves the detection of QTL on pig chromosomes 2, 4 and 6.	27
21116848	Molecular characterization, expression pattern and association analysis of the porcine BTG2 gene.	5
21127984	Molecular characterization of the porcine JHDM1A gene associated with average daily gain: evaluation its role in skeletal muscle development and growth.	10
21140225	Association analysis of polymorphisms of porcine LMP2 and LMP7 genes with haematological traits.	8
21143916	Knobbed acrosome defect is associated with a region containing the genes STK17b and HECW2 on porcine chromosome 15.	6
21146324	Quantitative trait loci for meat quality traits in pigs considering imprinting and epistatic effects.	50
21153918	Porcine MuRF2 and MuRF3: molecular cloning, expression and association analysis with muscle production traits.	5
21176156	Genomic regions associated with kyphosis in swine.	23
21199392	Mapping quantitative trait loci for innate immune response in the pig.	32
21269358	Association of an SNP marker in exon 24 of a class 3 phosphoinositide-3-kinase (PIK3C3) gene with production traits in Duroc pigs.	7
21303561	Association and haplotype analysis of candidate genes in five genomic regions linked to sow maternal infanticide in a white Duroc ¡Á Erhualian resource population.	27
21311593	Neuronal genes for subcutaneous fat thickness in human and pig are identified by local genomic sequencing and combined SNP association study.	50
21346809	Genome-wide linkage analysis of global gene expression in loin muscle tissue identifies candidate genes in pigs.	34
21398056	Association study and expression analysis of CD9 as candidate gene for boar sperm quality and fertility traits.	4
21418602	Quantitative trait loci analysis for leg weakness-related traits in a Duroc ¡Á Pietrain crossbred population.	10
21454860	Predictive markers in calpastatin for tenderness in commercial pig populations.	185
21507230	The distal end of porcine chromosome 6p is involved in the regulation of skatole levels in boars.	15
21530096	Polymorphism and expression of the porcine Tenascin C gene associated with meat and carcass quality.	8
21554348	Validation of a paternally imprinted QTL affecting pH24h distinct from PRKAG3 on SSC15.	6
21556776	Genes with expression levels correlating to drip loss prove association of their polymorphism with water holding capacity of pork.	13
21573137	A missense mutation in PPARD causes a major QTL effect on ear size in pigs.	8
21574044	Identification of four SNPs and association analysis with meat quality traits in the porcine Pitx2c gene.	8
21604174	Molecular characterization, expression analysis and association study with immune traits of porcine PSMB6 gene.	3
21626436	Polymorphism of M307 of the FUT1 gene and its relationship with some immune indexes in Sutai pigs (Duroc x Meishan).	2
21633897	Imprinting analysis of porcine MAGEL2 gene in two fetal stages and association analysis with carcass traits.	2
21643758	Association of pig UCP3 gene mutations and back fat thickness in the sixth and seventh rib.	2
21652153	The association between acyl-CoA synthetase (ACSL4) polymorphism and intramuscular fat content in (Landrace ¡Á Yorkshire) ¡Á Duroc pigs.	6
21660470	Imprinting analysis of porcine DIO3 gene in two fetal stages and association analysis with carcass and meat quality traits.	13
21667240	Effects of the polymorphisms of Mx1, BAT2 and CXCL12 genes on immunological traits in pigs.	15
21667248	Molecular cloning, sequence characterization, polymorphism and association analysis of porcine ROPN1 gene.	6
21688147	Characterization, expression profile, polymorphism and association of porcine NAT9 gene.	5
21688153	Association of EphA4 polymorphism with swine reproductive traits and mRNA expression of EphA4 during embryo implantation.	16
21739142	Association and expression study of MMP3, TGF¦Â1 and COL10A1 as candidate genes for leg weakness-related traits in pigs.	5
21749421	An intronic polymorphism in the porcine IRF7 gene is associated with better health and immunity of the host during Sarcocystis infection, and affects interferon signalling.	12
21752105	Investigation into association and expression of PLCz and COX-2 as candidate genes for boar sperm quality and fertility.	2
21752294	Detection of quantitative trait loci affecting serum cholesterol, LDL, HDL, and triglyceride in pigs.	18
21769474	Evaluation of M307 of FUT1 gene as a genetic marker for disease resistance breeding of Sutai pigs.	7
21779804	Molecular characterization, tissue expression, polymorphism and association of porcine LCK gene.	5
21846497	Association of A-FABP gene polymorphism in intron 1 with meat quality traits in Junmu No. 1 white swine.	3
21875434	Joint analysis of quantitative trait loci and major-effect causative mutations affecting meat quality and carcass composition traits in pigs.	27
21906103	Integrating comparative expression profiling data and association of SNPs with Salmonella shedding for improved food safety and porcine disease resistance.	14
21906106	Quantitative trait loci for fatness at growing and reproductive stages in Iberian ¡Á Meishan F(2) sows.	13
21923905	Mapping quantitative trait loci for T lymphocyte subpopulations in peripheral blood in swine.	25
21926318	Mapping quantitative trait loci for metabolic and cytological fatness traits of connected F2 crosses in pigs.	32
21935613	Molecular characterization, expression pattern, and association analysis with carcass traits of the porcine SHIP2 gene.	4
21944540	Association study and expression analysis of porcine ESR1 as a candidate gene for boar fertility and sperm quality.	3
21947951	Association and expression quantitative trait loci (eQTL) analysis of porcine AMBP, GC and PPP1R3B genes with meat quality traits.	11
21951899	Fine mapping the number of corpora lutea quantitative trait loci on SSC3: analysis of the porcine follicle-stimulating hormone receptor gene.	3
21992966	Sequencing and gene expression of the porcine ITIH SSC13 cluster and its effect on litter size in an Iberian ¡Á Meishan F2 population.	10
21997828	Isolation, mapping, SNP detection and association with backfat traits of the porcine CTNNBL1 and DGAT2 genes.	4
22035003	QTL analysis of white blood cell, platelet and red blood cell-related traits in an F2 intercross between Landrace and Korean native pigs.	20
22039891	Analysis of porcine MUC4 gene as a candidate gene for prolificacy QTL on SSC13 in an Iberian ¡Á Meishan F2 population.	2
22132733	Whole-genome SNP association analysis of reproduction traits in the Finnish Landrace pig breed.	22
22194164	Detection of novel SNPs and mapping of the fatness QTL on pig chromosome 7q1.1-1.4 region.	5
22197097	Analysis of MC4R polymorphism in Italian Large White and Italian Duroc pigs: association with carcass traits.	8
22205662	Evidence for a major QTL associated with host response to porcine reproductive and respiratory syndrome virus challenge.	3
22211104	Localization, expression change in PRRSV infection and association analysis of the porcine TAP1 gene.	3
22212297	Investigation on association and expression of ESR2 as a candidate gene for boar sperm quality and fertility.	7
22221021	A whole-genome association study for pig reproductive traits.	195
22221022	Genome-wide mapping for fatty acid composition and melting point of fat in a purebred Duroc pig population.	39
22244367	Genome-wide association scan and phased haplotype construction for quantitative trait loci affecting boar taint in three pig breeds.	6
22290286	Distribution and linkage disequilibrium analysis of polymorphisms of MC4R, LEP, H-FABP genes in the different populations of pigs, associated with economic traits in DIV2 line.	4
22292700	Association of the porcine transforming growth factor beta type I receptor (TGFBR1) gene with growth and carcass traits.	5
22297614	Molecular characterization of the porcine MTPAP gene associated with meat quality traits: chromosome localization, expression distribution, and transcriptional regulation.	1
22303314	Identification of Carcass and Meat Quality QTL in an F(2) Duroc ¡Á Pietrain Pig Resource Population Using Different Least-Squares Analysis Models.	91
22394230	L1 insertion within SPEF2 gene is associated with increased litter size in the Finnish Yorkshire population.	1
22404359	Validation and fine mapping of a QTL for ovulation rate on swine chromosome 3.	16
22404360	Fine mapping of porcine SSC14 QTL and SCD gene effects on fatty acid composition and melting point of fat in a Duroc purebred population.	14
22435620	Mapping QTL for fat area ratios and serum leptin concentrations in a Duroc purebred population.	20
22444258	A whole genome scan to detect quantitative trait loci for gestation length and sow maternal ability related traits in a White Duroc ¡Á Erhualian F2 resource population.	7
22444440	A genome scan for loci affecting adipocyte size and number in abdominal fat in a White Duroc ¡Á Erhualian F2 resource population.	10
22444814	Detection of quantitative trait loci for porcine susceptibility to enterotoxigenic Escherichia coli F41 in a White Duroc ¡Á Chinese Erhualian resource population.	4
22457712	A genome-wide association study identifies two novel promising candidate genes affecting Escherichia coli F4ab/F4ac susceptibility in swine.	36
22464822	Molecular characterization, polymorphism and association of porcine IBP4 gene.	3
22486507	Four genes located on a SSC2 meat quality QTL region are associated with different meat quality traits in Landrace ¡Á Chinese-European crossbred population.	4
22496488	QTL analysis of clinical-chemical traits in an F intercross between Landrace and Korean native pigs.	69
22497241	Joint effects of porcine leptin and leptin receptor polymorphisms on productivity and quality traits.	32
22497517	Mapping and fine mapping of quantitative trait loci for the number of vertebrae in a White Duroc ¡Á Chinese Erhualian intercross resource population.	11
22497544	Association analyses of porcine SERPINE1 reveal sex-specific effects on muscling, growth, fat accretion and meat quality.	25
22497576	Quantitative trait loci analysis of a Duroc commercial population highlights differences in the genetic determination of meat quality traits at two different muscles.	4
22509953	A genome-wide scan for quantitative trait loci affecting respiratory disease and immune capacity in Landrace pigs.	24
22509991	A two-step approach to map quantitative trait loci for meat quality in connected porcine F(2) crosses considering main and epistatic effects.	16
22510482	Association between polymorphism in the FTO gene and growth and carcass traits in pig crosses.	19
22532790	Genome-wide association analysis of meat quality traits in a porcine Large White ¡Á Minzhu intercross population.	79
22548415	Genome-wide association studies for hematological traits in swine.	87
22554470	Effects of variation in porcine MYOD1 gene on muscle fiber characteristics, lean meat production, and meat quality traits.	39
22574789	Effects of porcine leptin receptor gene polymorphisms on backfat thickness, fat area ratios by image analysis, and serum leptin concentrations in a Duroc purebred population.	23
22578477	Evaluation of QTL for carcass merit and meat quality traits in a US commercial Duroc population.	13
22583385	Effects of polymorphisms in the porcine microRNA MIR206 / MIR133B cluster on muscle fiber and meat quality traits.	6
22585800	Genome-wide association study of swine farrowing traits. Part II: Bayesian analysis of marker data.	124
22682687	Characterization of porcine SKIP gene in skeletal muscle development: polymorphisms, association analysis, expression and regulation of cell growth in C2C12 cells.	10
22745577	Genome-wide association study of porcine hematological parameters in a Large White ¡Á Minzhu F2 resource population.	74
22750317	Effects of polymorphisms in the porcine microRNA miR-1 locus on muscle fiber type composition and miR-1 expression.	2
22785162	Genome-wide association study for intramuscular fatty acid composition in an Iberian ¡Á Landrace cross.	99
22795630	A single nucleotide polymorphism in the CYP2E1 gene promoter affects skatole content in backfat of boars of two commercial Duroc-sired crossbred populations.	2
22812639	Polymorphisms in the promoter region of the adiponectin (ADIPOQ) gene are presumably associated with transcription level and carcass traits in pigs.	4
22831392	SNP variation in the promoter of the PRKAG3 gene and association with meat quality traits in pig.	31
22870870	Analysis of association between the MUC4 g.8227C>G polymorphism and production traits in Italian heavy pigs using a selective genotyping approach.	3
22984528	Susceptibility towards enterotoxigenic Escherichia coli F4ac diarrhea is governed by the MUC13 gene in pigs.	2
22985182	Genome-wide association study for T lymphocyte subpopulations in swine.	64
23029068	A substitution in the ligand binding domain of the porcine glucocorticoid receptor affects activity of the adrenal gland.	89
23048140	Transcript abundance of the pig stearoyl-CoA desaturase gene has no effect on fatty acid composition in muscle and fat tissues, but its polymorphism within the putative microRNA target site is associated with daily body weight gain and feed conversion ratio.	4
23063408	Association study of molecular polymorphisms in candidate genes related to stress responses with production and meat quality traits in pigs.	30
23134308	The association of genetic variations in the promoter region of myostatin gene with growth traits in Duroc pigs.	1
23134310	Intentions of nurses and nursing students to tell the whole truth to patients and family members.	1
23134311	Vorticity banding in biphasic polymer blends.	1
23134312	Low-potential amperometric enzyme biosensor for xanthine and hypoxanthine.	1
23153328	A genome wide association study for backfat thickness in Italian Large White pigs highlights new regions affecting fat deposition including neuronal genes.	112
23270433	A comprehensive survey of copy number variation in 18 diverse pig populations and identification of candidate copy number variable genes associated with complex traits.	10
23273456	Candidate gene marker associations with fatty acid profiles in heavy pigs.	42
23296815	A genome-wide association scan in pig identifies novel regions associated with feed efficiency trait.	49
23313365	Effect of EGF, AREG and LIF genes polymorphisms on reproductive traits in pigs.	17
23341978	Gene expression deregulation in postnatal skeletal muscle of TK2 deficient mice reveals a lower pool of proliferating myogenic progenitor cells.	1
23341979	The species dilemma of Northeast Indian Mahseer (Actinopterygii: Cyprinidae): DNA barcoding in clarifying the riddle.	1
23341980	Laser capture microdissected mucosa versus whole tissue specimens for assessment of radiation-induced dynamic molecular and pathway changes in the small intestine.	1
23341981	Autologous bone marrow mononuclear cell transplantation in patients with decompensated alcoholic liver disease: a randomized controlled trial.	1
23341982	No major differences found between the effects of microwave-based and conventional heat treatment methods on two different liquid foods.	1
23341983	Does learning or instinct shape habitat selection	1
23341984	Comparative demography of an at-risk African elephant population.	1
23341985	Paleo-Balkan and Slavic contributions to the genetic pool of Moldavians: insights from the Y chromosome.	1
23341986	Efficient arsenic metabolism--the AS3MT haplotype is associated with DNA methylation and expression of multiple genes around AS3MT.	1
23358925	Identification of porcine glycogen synthase kinase 3¦Á (GSK-3¦Á) gene and its association with carcass traits.	5
23393604	A genome-wide association study to detect QTL for commercially important traits in Swiss Large White boars.	12
23394365	Dynamics of recombinant hG-CSF in transgenic goat: preliminary study in the founder during hormonally induced lactation.	1
23408411	Characterization of polymorphic microsatellite markers for the Neotropical leaf-frog Phyllomedusa burmeisteri and cross-species amplification.	1
23408412	Snap bean recommendation based on different methods of phenotypic stability.	1
23408819	Evidence for three highly significant QTL for meat quality traits in the Finnish Yorkshire pig breed.	74
23408821	Association analysis with lipid traits of 2 candidate genes (LRP12 and TRIB1) mapping to a SSC4 QTL for serum triglyceride concentration in pigs.	12
23420545	Porcine skeletal muscle differentially expressed gene ATP5B: molecular characterization, expression patterns, and association analysis with meat quality traits.	5
23437861	Genome-wide prediction of age at puberty and reproductive longevity in sows.	26
23480701	Association of swine vertnin (VRTN) gene with production traits in Duroc pigs improved using a closed nucleus breeding system.	17
23581486	Effects of hydroxy-delta-5-steroid dehydrogenase, 3 beta- and steroid delta-isomerase 1 polymorphisms on fat androstenone level and gene expression in Duroc pigs.	1
23628452	Association and expression analysis of porcine HNF1A gene related to meat and carcass quality traits.	7
23638110	A further look at porcine chromosome 7 reveals VRTN variants associated with vertebral number in Chinese and Western pigs.	2
23657179	The ACACA and SREBF1 genes are promising markers for pig carcass and performance traits, but not for fatty acid content in the longissimus dorsi muscle and adipose tissue.	16
23691082	Genome-wide association study reveals constant and specific loci for hematological traits at three time stages in a White Duroc ¡Á Erhualian F2 resource population.	37
23724019	Genome-wide association study of meat quality traits in a White Duroc¡ÁErhualian F2 intercross and Chinese Sutai pigs.	39
23725562	Fine mapping of fatness QTL on porcine chromosome X and analyses of three positional candidate genes.	34
23747631	Association mapping of quantitative trait loci for carcass and meat quality traits at the central part of chromosome 2 in Italian Large White pigs.	5
23762394	Genome-wide association analyses for fatty acid composition in porcine muscle and abdominal fat tissues.	60
23777416	Genomic regions affecting backfat thickness and cannon bone circumference identified by genome-wide association study in a Duroc pig population.	29
23820070	Associations of TCF12, CTNNAL1 and WNT10B gene polymorphisms with litter size in pigs.	6
23820242	Effects of nesfatin-1 on food intake and LH secretion in prepubertal gilts and genomic association of the porcine NUCB2 gene with growth traits.	4
23825321	A joint genomewide association analysis of pig leg weakness and its related traits in an F2 population and a Sutai population.	8
23840294	Whole Genome Association Studies of Residual Feed Intake and Related Traits in the Pig.	98
23910636	Association of BF gene polymorphism with litter size in a commercial pig cross population.	2
23942702	Genome-wide association of meat quality traits and tenderness in swine.	77
23977060	Genome-wide association study reveals genetic architecture of eating behavior in pigs and its implications for humans obesity by comparative mapping.	62
23980817	Association of N-terminal domain polymorphisms of the porcine glucocorticoid receptor with carcass composition and meat quality traits.	11
23980905	Genome-wide association with delayed puberty in swine.	12
24098351	Genome-wide association study for cytokines and immunoglobulin G in swine.	32
24103193	SNPs detection in DHPS-WDR83 overlapping genes mapping on porcine chromosome 2 in a QTL region for meat pH.	15
24225222	Genome wide analysis reveals single nucleotide polymorphisms associated with fatness and putative novel copy number variants in three pig breeds.	20
24295214	Genome-wide analysis of porcine backfat and intramuscular fat fatty acid composition using high-density genotyping and expression data.	77
24299188	Genetic dissection of blood lipid traits by integrating genome-wide association study and gene expression profiling in a porcine model.	139
24304100	A variant in MYO10 is associated with hind limb conformation in Swiss Large White boars.	1
24445419	Identification of QTL affecting resistance/susceptibility to acute Actinobacillus pleuropneumoniae infection in swine.	22
24456574	A genome-wide linkage analysis for reproductive traits in F2 Large White ¡Á Meishan cross gilts.	13
24462753	Molecular characterization, transcriptional regulation and association analysis with carcass traits of porcine TCAP gene.	11
24465944	A functional variant in the stearoyl-CoA desaturase gene promoter enhances fatty acid desaturation in pork.	8
24506094	Genome-wide association analysis identifies quantitative trait loci for growth in a Landrace purebred population.	5
24528607	A genome-wide association study of production traits in a commercial population of Large White pigs: evidence of haplotypes affecting meat quality.	15
24533460	Genome-wide association and systems genetic analyses of residual feed intake, daily feed consumption, backfat and weight gain in pigs.	33
24535855	Mapping quantitative trait loci for the lysozyme level and immunoglobulin G blocking percentage of classical swine fever virus.	11
24566961	TLR4 single nucleotide polymorphisms (SNPs) associated with Salmonella shedding in pigs.	18
24583321	Association of calpastatin gene polymorphisms and meat quality traits in pig.	65
24592976	Genome-wide association and genomic prediction for host response to porcine reproductive and respiratory syndrome virus infection.	17
24605821	Genome-wide association analysis for growth, muscularity and meat quality in Pi¨¦train pigs.	1
24628300	KIT and melanoma predisposition in pigs: sequence variants and association analysis.	3
24643240	Discovery of candidate genes for muscle traits based on GWAS supported by eQTL-analysis.	214
24663154	A genomewide association study for average daily gain in Italian Large White pigs.	119
24671582	Genomewide study and validation of markers associated with production traits in German Landrace boars.	8
24671595	Polymorphism in 3' untranslated region of the pig PPARA gene influences its transcript level and is associated with adipose tissue accumulation.	3
24674592	Genome-wide association studies for hematological traits in Chinese Sutai pigs.	648
24707962	Associations between single nucleotide polymorphisms in 33 candidate genes and meat quality traits in commercial pigs.	39
24725230	A single nucleotide polymorphism in suppressor of cytokine signalling-2 is associated with growth and feed conversion efficiency in pigs.	2
24758572	New insight into the SSC8 genetic determination of fatty acid composition in pigs.	18
24779640	Identifying genetic loci controlling neonatal passive transfer of immunity using a hybrid genotyping strategy.	26
24796629	Three novel quantitative trait loci for skin thickness in swine identified by linkage and genome-wide association studies.	10
24797173	QTL analysis of body weight and carcass body length traits in an F2 intercross between Landrace and Korean native pigs.	51
24797309	Genome-wide association study identifies quantitative trait loci affecting hematological traits in an F2 intercross between Landrace and Korean native pigs.	79
24879764	Genetic analysis of reproductive traits and antibody response in a PRRS outbreak herd.	5
24894739	Analysis of the genetics of boar taint reveals both single SNPs and regional effects.	10
24954195	Evaluation of the causality of the low-density lipoprotein receptor gene (LDLR) for serum lipids in pigs.	10
24961592	Copy number variants in Italian Large White pigs detected using high-density single nucleotide polymorphisms and their association with back fat thickness.	15
24961654	Genome-wide SNP scan in a porcine Large White¡ÁMinzhu intercross population reveals a locus influencing muscle mass on chromosome 2.	30
24981054	High-resolution association mapping of number of teats in pigs reveals regions controlling vertebral development.	13
24987066	Genomewide association and identification of candidate genes for ovulation rate in swine.	88
25006967	Genome-wide scan reveals LEMD3 and WIF1 on SSC5 as the candidates for porcine ear size.	42
25071839	Systems genetics of obesity in an F2 pig model by genome-wide association, genetic network, and pathway analyses.	149
25090094	Genome-wide association studies identify the loci for 5 exterior traits in a Large White ¡Á Minzhu pig population.	348
25099788	DECR1 and ME1 genotypes are associated with lipid composition traits in Duroc pigs.	3
25104247	Bayesian GWAS and network analysis revealed new candidate genes for number of teats in pigs.	18
25137053	Refined candidate region for F4ab/ac enterotoxigenic Escherichia coli susceptibility situated proximal to MUC13 in pigs.	43
25149343	Boar taint in entire male pigs: a genomewide association study for direct and indirect genetic effects on androstenone.	4
25158056	A genome-wide association study reveals dominance effects on number of teats in pigs.	3
25178368	Association of Novel Polymorphisms in Lymphoid Enhancer Binding Factor 1 (LEF-1) Gene with Number of Teats in Different Breeds of Pig.	2
25189197	A genome-wide association analysis for porcine serum lipid traits reveals the existence of age-specific genetic determinants.	45
25250046	Genome-wide association and pathway analysis of feed efficiency in pigs reveal candidate genes and pathways for residual feed intake.	19
25306509	Novel variation in the FABP3 promoter and its association with fatness traits in pigs.	11
25340494	Cortical metabolic arrangement during olfactory processing: proposal for a 18F FDG PET/CT methodological approach.	2
25359100	Genome-wide QTL mapping of nine body composition and bone mineral density traits in pigs.	191
25366846	A genome-wide association study of limb bone length using a Large White ¡Á Minzhu intercross population.	93
25367522	Associations between pig adiponectin (ADIPOQ) genotype and serum lipid levels are modulated by age-specific modifiers.	2
25459079	A genome-wide association study reveals a novel candidate gene for sperm motility in pigs.	7
25498336	Cloning of porcine GPIHBP1 gene and its tissue expression pattern and genetic effect on adipose traits.	1
25530254	A polymorphism in the porcine miR-208b is associated with microRNA biogenesis and expressions of SOX-6 and MYH7 with effects on muscle fibre characteristics and meat quality.	1
25678226	Genome-wide association analysis reveals genetic loci and candidate genes for meat quality traits in Chinese Laiwu pigs.	15
25754835	Analysis of non-synonymous SNPs of the porcine SERPINA6 gene as potential causal variants for a QTL affecting plasma cortisol levels on SSC7.	1
25781935	A genome-wide association study in large white and landrace pig populations for number piglets born alive.	17
25858116	Detection of a quantitative trait locus associated with resistance to infection with Trichuris suis in pigs.	3
25879925	Genome-wide association analyses for boar taint components and testicular traits revealed regions having pleiotropic effects.	54
25885760	Genome-wide association analyses reveal significant loci and strong candidate genes for growth and fatness traits in two pig populations.	71
25886970	Genome-wide association study using deregressed breeding values for cryptorchidism and scrotal/inguinal hernia in two pig lines.	38
25887635	Genome-wide association studies (GWAS) identify a QTL close to PRKAG3 affecting meat pH and colour in crossbred commercial pigs.	10
25888076	Genome-wide QTL analysis of meat quality-related traits in a large F2 intercross between Landrace and Korean native pigs.	73
25935846	Polymorphisms and expression analysis of SOX-6 in relation to porcine growth, carcass, and meat quality traits.	6
25962760	Genome-wide association analyses for meat quality traits in Chinese Erhualian pigs and a Western Duroc ¡Á (Landrace ¡Á Yorkshire) commercial population.	41
26020169	A genomewide association study of feed efficiency and feeding behaviors at two fattening stages in a White Duroc ¡Á Erhualian F population.	11
26020742	Genomewide association analysis for average birth interval and stillbirth in swine.	25
26024912	Genome-wide association study on legendre random regression coefficients for the growth and feed intake trajectory on Duroc Boars.	26
26047979	Preliminary study of FMO1, FMO5, CYP21, ESR1, PLIN2 and SULT2A1 as candidate gene for compounds related to boar taint.	6
26059234	Evaluation of reduced subsets of single nucleotide polymorphisms for the prediction of age at puberty in sows.	1
26121138	Genome-Wide Association Analysis for Blood Lipid Traits Measured in Three Pig Populations Reveals a Substantial Level of Genetic Heterogeneity.	119
26125805	Association between polymorphisms in exons 4 and 10 of the BPI gene and immune indices in Sutai pigs.	4
26192463	Exploiting RNA-sequencing data from the porcine testes to identify the key genes involved in spermatogenesis in Large White pigs.	1
26194222	Genetic Association of the Porcine C9 Complement Component with Hemolytic Complement Activity.	1
26202474	Genome-wide association QTL mapping for teat number in a purebred population of Duroc pigs.	30
26219668	A meta analysis of genome-wide association studies for limb bone lengths in four pig populations.	60
26234186	Copy number variation-based genome wide association study reveals additional variants contributing to meat quality in Swine.	33
26418247	Genome Wide Association Analysis Reveals New Production Trait Genes in a Male Duroc Population.	168
26425933	An imputation-based genome-wide association study on traits related to male reproduction in a White Duroc ¡Á Erhualian F2 population.	10
26439998	Identification of signatures of selection for intramuscular fat and backfat thickness in two Duroc populations.	12
26518887	A study of vertebra number in pigs confirms the association of vertnin and reveals additional QTL.	135
26537429	Integrated Genome-wide association and hypothalamus eQTL studies indicate a link between the circadian rhythm-related gene PER1 and coping behavior.	792
26576866	Multi-breed genome-wide association study reveals novel loci associated with the weight of internal organs.	9
26578072	Genome-wide study on intramuscular fat in Italian Large White pig breed using the PorcineSNP60 BeadChip.	6
26599230	The Functional SNPs in the 5' Regulatory Region of the Porcine PPARD Gene Have Significant Association with Fat Deposition Traits.	1
26634535	A genome-wide analysis of the ultimate pH in swine.	63
26638021	Polymorphisms in the regulatory region of the porcine MYLPF gene are related to meat quality traits in the Large White breed.	2
26641170	Implementing meta-analysis from genome-wide association studies for pork quality traits.	6
26652161	Genome-wide association study reveals novel loci for litter size and its variability in a Large White pig population.	10
26667091	Genome-wide association study reveals regions associated with gestation length in two pig populations.	6
26796620	Genetic architecture of fatty acid composition in the longissimus dorsi muscle revealed by genome-wide association studies on diverse pig populations.	26
26822294	Genetic determinants of pig birth weight variability.	46
26830357	Revealing new candidate genes for reproductive traits in pigs: combining Bayesian GWAS and functional pathways.	81
26846722	A genome-wide association study of fetal response to type 2 porcine reproductive and respiratory syndrome virus challenge.	20
26850549	A WUR SNP is associated with European Porcine Reproductive and Respiratory Virus Syndrome resistance and growth performance in pigs.	1
26901498	Genome Wide Association Studies (GWAS) Identify QTL on SSC2 and SSC17 Affecting Loin Peak Shear Force in Crossbred Commercial Pigs.	12
26923368	Genome-wide association and identification of candidate genes for age at puberty in swine.	27
26936422	A genome-wide association analysis for susceptibility of pigs to enterotoxigenic Escherichia coli F41.	52
27023885	Genome-Wide Association Study Singles Out SCD and LEPR as the Two Main Loci Influencing Intramuscular Fat Content and Fatty Acid Composition in Duroc Pigs.	42
27028052	A genome-wide association study of copy number variations with umbilical hernia in swine.	7
27050409	Association of NLK polymorphisms with intramuscular fat content and fatty acid composition traits in pigs.	2
27094516	SNP- and haplotype-based genome-wide association studies for growth, carcass, and meat quality traits in a Duroc multigenerational population.	22
27097669	Genome-wide association studies for fatty acid metabolic traits in five divergent pig populations.	554
27135998	Refining genomewide association for growth and fat deposition traits in an F pig population.	15
27136004	After genome-wide association studies: Gene networks elucidating candidate genes divergences for number of teats across two pig populations.	14
27162284	Genome-wide association study of periweaning failure-to-thrive syndrome (PFTS) in pigs.	16
27183999	Multi-breed genome-wide association study reveals heterogeneous loci associated with loin eye area in pigs.	24
27226276	Long-term selection for litter size in swine results in shifts in allelic frequency in regions involved in reproductive processes.	1
27296164	Genome-wide association study for the level of serum electrolytes in Italian Large White pigs.	22
27296287	Analysis of the porcine APOA2 gene expression in liver, polymorphism identification and association with fatty acid composition traits.	1
27307002	Genome-wide study refines the quantitative trait locus for number of ribs in a Large White ¡Á Minzhu intercross pig population and reveals a new candidate gene.	7
27317562	Genome-wide association analyses using a Bayesian approach for litter size and piglet mortality in Danish Landrace and Yorkshire pigs.	14
27434032	Single- and Bayesian Multi-Marker Genome-Wide Association for Haematological Parameters in Pigs.	337
27435880	Next generation semiconductor based sequencing of bitter taste receptor genes in different pig populations and association analysis using a selective DNA pool-seq approach.	2
27473603	A GWA study reveals genetic loci for body conformation traits in Chinese Laiwu pigs and its implications for human BMI.	22
27507182	Relationships between Single Nucleotide Polymorphism Markers and Meat Quality Traits of Duroc Breeding Stocks in Korea.	5
27593230	Genome-wide association study for ham weight loss at first salting in Italian Large White pigs: towards the genetic dissection of a key trait for dry-cured ham production.	33
27615062	Identification of new single nucleotide polymorphisms affecting total number born and candidate genes related to ovulation rate in Chinese Erhualian pigs.	151
27615547	Genome-wide association studies identify susceptibility loci affecting respiratory disease in Chinese Erhualian pigs under natural conditions.	6
27625156	Novel harmful recessive haplotypes for reproductive traits in pigs.	1
27642173	Using RNA-Seq SNP data to reveal potential causal mutations related to pig production traits and RNA editing.	3
27706631	Effect of UBE3C polymorphisms on intramuscular fat content and fatty acid composition in Duroc pigs.	3
27809465	Identification of growth trait related genes in a Yorkshire purebred pig population by genome-wide association studies.	26
27819726	Association between a non-synonymous HSD17B4 single nucleotide polymorphism and meat-quality traits in Berkshire pigs.	1
27824510	Association of BF, RBP4, and ESR2 Genotypes with Litter Size in an Autochthonous Pig Population.	3
28046140	Genomewide association studies for hematological traits and T lymphocyte subpopulations in a Duroc ¡Á Erhualian F resource population.	3152
28050760	Identification of novel candidate genes for the inverted teat defect in sows using a genome-wide marker panel.	25
28093083	Genetic analysis of teat number in pigs reveals some developmental pathways independent of vertebra number and several loci which only affect a specific side.	192
28111436	Genome-wide association study identifies 22 new loci for body dimension and body weight traits in a White Duroc×Erhualian F2 intercross population	31
28118822	Genome-wide association study for conformation traits in three Danish pig breeds.	38
28177360	Genomewide association of piglet responses to infection with one of two porcine reproductive and respiratory syndrome virus isolates.	42
28193157	Whole-genome association analysis of pork meat pH revealed three significant regions and several potential genes in Finnish Yorkshire pigs.	51
28196480	Genome-wide detection of genetic markers associated with growth and fatness in four pig populations using four approaches.	29
28377593	Imputation-Based Whole-Genome Sequence Association Study Rediscovered the Missing QTL for Lumbar Number in Sutai Pigs.	18
28380601	Genome-wide association study in an F2 Duroc x Pietrain resource population for economically important meat quality and carcass traits.	1
28402008	Genome-wide association studies reveal additional related loci for fatty acid composition in a Duroc pig multigenerational population.	17
28472114	A global analysis of CNVs in swine using whole genome sequence data and association analysis with fatty acid composition and growth traits.	16
28475954	Association analysis of SNPs in the porcine CYP2E1 gene with skatole, indole, and androstenone levels in backfat of a crossbred pig population.	4
28489967	Associations of the Polymorphisms in DHRS4, SERPING1, and APOR Genes with Postmortem pH in Berkshire Pigs.	3
28494783	Genome-wide association study confirm major QTL for backfat fatty acid composition on SSC14 in Duroc pigs.	3676
28500374	Exploring the genetics of feed efficiency and feeding behaviour traits in a pig line highly selected for performance characteristics.	41
28597956	A post-GWAS confirming GPAT3 gene associated with pig growth and a significant SNP influencing its promoter activity.	6
28604785	Genome-wide association analysis and functional annotation of positional candidate genes for feed conversion efficiency and growth rate in pigs.	194
28679362	Genome-wide association study identifies candidate genes for piglet splay leg syndrome in different populations.	7
28696024	A genome-wide association analysis for carcass traits in a commercial Duroc pig population.	8
28696026	A genome-wide association study for a proxy of intermuscular fat level in the Italian Large White breed identifies genomic regions affecting an important quality parameter for dry-cured hams.	71
28727023	Rapid Communication: High-resolution quantitative trait loci analysis identifies	1
28727040	Genome-wide association studies and meta-analysis reveal novel quantitative trait loci and pleiotropic loci for swine head-related traits.	464
28727104	A major gene for host response to porcine reproductive and respiratory syndrome is not unfavorably associated with overall performance under nonchallenging conditions in commercial pig lines.	4
28728355	Identification of genes related to intramuscular fat content of pigs using genome-wide association study.	342
28759885	Identification of single nucleotide polymorphisms in carnosine-related genes and effects of genotypes on pork meat quality attributes.	8
28813538	Genome-wide association analysis reveals genetic loci and candidate genes for feeding behavior and eating efficiency in Duroc boars.	12
28831160	Genetics of body fat mass and related traits in a pig population selected for leanness.	101
28890999	A genome-wide association study identifies genomic loci associated with backfat thickness, carcass weight, and body weight in two commercial pig populations.	18
28943389	Single step genome-wide association studies based on genotyping by sequence data reveals novel loci for the litter traits of domestic pigs.	27
29020941	Fine mapping of a QTL affecting levels of skatole on pig chromosome 7.	34
29034488	Exploiting whole genome sequence data to fine map and characterize candidate genes within a quantitative trait loci region affecting androstenone on porcine chromosome 5.	117
29076177	Genome-wide association analysis of residual feed intake in Junmu No. 1 White pigs.	10
29194674	A whole genome sequence association study for puberty in a large Duroc ¡Á Erhualian F2 population.	1
29200313	Effect of Single Nucleotide Polymorphisms in IGFBP2 and IGFBP3 Genes on Litter Size Traits in Berkshire Pigs.	1
29382056	Identification of Genetic Regions Associated with Scrotal Hernias in a Commercial Swine Herd.	2
29411893	Genome-wide association study for reproductive traits in a Large White pig population.	50
29432614	Identification of an (AC)n microsatellite in the Six1 gene promoter and its effect on production traits in Pietrain ¡Á Duroc ¡Á Landrace ¡Á Yorkshire pigs.	1
29522525	Using genome wide association studies to identify common QTL regions in three different genetic backgrounds based on Iberian pig breed.	203
29528397	A genome-wide association study of growth and fatness traits in two pig populations with different genetic backgrounds.	21
29534777	Genome-wide association analysis reveals genomic regions on Chromosome 13 affecting litter size and candidate genes for uterine horn length in Erhualian pigs.	13
29580300	Association study highlights the influence of ELOVL fatty acid elongase 6 gene region on backfat fatty acid composition in Large White pig breed.	36
10.1016/S0301-6226(01)00226-3	Detection and characterization of quantitative trait loci for growth and reproduction traits in pigs	36
10.1046/j.0931-2668.2003.00408.x	Genome-wide linkage and QTL mapping in porcine F2 families generated from Pietrain, Meishan and Wild Boar crosses	21
10.1017/S1357729800053418	Detection of quantitative trait loci for locomotion and osteochondrosis-related traits in Large White x Meishan pigs	45

## Sheet: Supplementary Data 6
Supplementary Data 6. The information of the trimmed QTALs.
Name	Chr	Start	End	Length	PMID/DOI
LMA_L01-1	1	1550834	271332408	269781574	25888076
TEXT_L01-2	1	1550834	271332408	269781574	25888076
WHC_L01-1	1	1550834	271332408	269781574	25888076
ADG_L01-1	1	6030431	271332408	265301977	17459017
LT_L01-1	1	79867	263587119	263507252	28943389
TEXT_L01-1	1	1550834	261971255	260420421	25888076
ENZY_L01-2	1	17012236	271332408	254320172	22496488
BFT_L01-2	1	6030431	257339473	251309042	17459017
LEUK_L01-4	1	17012236	261971255	244959019	22035003
BFT_L01-5	1	13912064	257339473	243427409	17459017
DCCT_L01-1	1	13912064	257339473	243427409	17459017
DCCT_L01-2	1	13912064	257339473	243427409	17459017
DCCT_L01-3	1	13912064	257339473	243427409	17459017
BFT_L01-1	1	6030431	228534205	222503774	17459017
ADG_L01-3	1	17012236	237466904	220454668	24797173
ADG_L01-4	1	17012236	237466904	220454668	24797173
BCT_L01-1	1	33244889	253215468	219970579	25359100
FA_L01-1	1	22168558	228534205	206365647	17459017
LT_L13-1	13	1973783	204482233	202508450	28943389
SLT_L13-12	13	8597010	202616799	194019789	22496488
BFT_L01-12	1	70696437	261971255	191274818	15318717
BFT_L01-13	1	70696437	261971255	191274818	15318717
MC_L01-2	1	70696437	261971255	191274818	17459017
MCOL_L13-3	13	10902334	199970179	189067845	25888076
MCOL_L01-6	1	70696437	257339473	186643036	17459017
BPA_L13-3	13	10902334	196554186	185651852	22496488
ENZY_L13-1	13	10902334	196554186	185651852	22496488
MCOL_L13-5	13	10902334	196554186	185651852	25888076
SLT_L13-1	13	5130543	185174507	180043964	21752294
BFT_L01-11	1	70696437	249807420	179110983	15318717
LM_L01-5	1	70696437	249807420	179110983	15318717
FRF_L01-1	1	85672782	261971255	176298473	10341088
BPA_L13-2	13	10902334	183560566	172658232	22496488
STIF_L13-1	13	10902334	183560566	172658232	25888076
BW_L01-5	1	17012236	189535259	172523023	24797173
DCST_L13-2	13	24817329	196595444	171778115	15890800
DCST_L13-3	13	24817329	196595444	171778115	15890800
WHC_L13-3	13	24817329	196595444	171778115	15890800
LT_L13-5	13	17995686	189631027	171635341	26822294
WHC_L13-1	13	15143165	183560566	168417401	25888076
FA_L13-1	13	24817329	185174507	160357178	17459017
BFT_L01-14	1	72652221	231290901	158638680	12081803
BW_L01-9	1	31886903	189625826	157738923	11403749
TEXT_L06-1	6	2171433	158663527	156492094	25888076
BFT_L01-16	1	97088044	251616513	154528469	16573530
DCCT_L01-9	1	97088044	251616513	154528469	16573530
DCCT_L01-10	1	97088044	251616513	154528469	16573530
LEGT_L01-9	1	97088044	251616513	154528469	16573530
LEGT_L01-10	1	97088044	251616513	154528469	16573530
LEGT_L01-11	1	97088044	251616513	154528469	16573530
LEGT_L01-12	1	97088044	251616513	154528469	16573530
LEGT_L01-13	1	97088044	251616513	154528469	16573530
SFW_L01-1	1	97088044	251616513	154528469	16573530
SFW_L01-2	1	97088044	251616513	154528469	16573530
SFW_L01-3	1	97088044	251616513	154528469	16573530
SFW_L01-4	1	97088044	251616513	154528469	16573530
TFC_L01-1	1	97088044	251616513	154528469	16573530
ADG_L06-3	6	8396140	158663527	150267387	24797173
BW_L01-12	1	108538905	256820926	148282021	22585800
DCCT_L02-3	2	15987	148111766	148095779	17459017
RBC_L01-3	1	56268785	203180460	146911675	17627803
II_L01-2	1	56268785	203180460	146911675	19016680
II_L01-3	1	56268785	203180460	146911675	19016680
IMMU_L01-3	1	56268785	203180460	146911675	18307579
IMMU_L01-4	1	56268785	203180460	146911675	18307579
DT_L13-2	13	5130543	150271637	145141094	11752713
LT_L13-10	13	26775832	171087549	144311717	28943389
DCCT_L02-8	2	3893651	148111766	144218115	17459017
DCCT_L02-9	2	3893651	148111766	144218115	17459017
FACOM_L14-1	14	38870	141718910	141680040	28494783
FACOM_L14-2	14	38870	141718910	141680040	28494783
FACOM_L14-3	14	38870	141718910	141680040	28494783
FACOM_L14-4	14	38870	141718910	141680040	28494783
FACOM_L14-5	14	38870	141718910	141680040	28494783
FACOM_L14-6	14	38870	141718910	141680040	28494783
ADG_L13-4	13	8597010	150271637	141674627	11403749
ADG_L13-5	13	8597010	150271637	141674627	11403749
BFT_L13-7	13	8597010	150271637	141674627	11403749
BW_L13-1	13	8597010	150271637	141674627	11403749
BW_L13-2	13	8597010	150271637	141674627	11403749
BW_L13-3	13	8597010	150271637	141674627	11403749
TEXT_L15-1	15	328077	140267127	139939050	26439998
IMMU_L09-1	9	733008	139268279	138535271	27434032
IMMU_L09-2	9	733008	139268279	138535271	27434032
LT_L15-1	15	1299580	139759089	138459509	22585800
LT_L15-2	15	1299580	139759089	138459509	22585800
RBC_L15-1	15	1624906	139784725	138159819	27434032
BFT_L15-1	15	1723732	139784725	138060993	28831160
MCOL_L06-1	6	2171433	140125016	137953583	17121599
MCOL_L06-2	6	2171433	140125016	137953583	17121599
MCOL_L06-3	6	2171433	140125016	137953583	17121599
MCOL_L06-4	6	2171433	140125016	137953583	17121599
BW_L06-3	6	21399471	158663527	137264056	24797173
MCOM_L01-3	1	99350301	236467887	137117586	21107721
DCST_L01-3	1	85672782	221559679	135886897	16978171
BPA_L06-7	6	29306791	164768886	135462095	22496488
BFT_L02-63	2	13603746	148111766	134508020	17459017
STIF_L15-3	15	7549681	140311899	132762218	25888076
BFT_L13-14	13	53239672	185174507	131934835	21906106
ENZY_L14-1	14	6464391	137938956	131474565	22496488
MCOL_L14-4	14	6464391	137938956	131474565	25888076
MCOL_L14-5	14	6464391	137938956	131474565	25888076
RTI_L13-2	13	5130543	135507629	130377086	19496771
STIF_L14-2	14	7675565	137938956	130263391	17121599
STIF_L14-3	14	7675565	137938956	130263391	17121599
STIF_L14-4	14	7675565	137938956	130263391	17121599
MCOL_L02-4	2	3893651	134041404	130147753	25888076
STIF_L02-3	2	3893651	134041404	130147753	25888076
BW_L02-3	2	3893651	134041404	130147753	24797173
BPA_L06-6	6	29306791	158663527	129356736	22496488
TEXT_L06-4	6	29306791	158663527	129356736	25888076
DCST_L02-9	2	15987	128134061	128118074	17459017
LMA_L13-2	13	8597010	135507629	126910619	25888076
RBC_L13-3	13	24817329	150271637	125454308	17627803
RBC_L13-4	13	24817329	150271637	125454308	17627803
RBC_L13-5	13	24817329	150271637	125454308	17627803
RBC_L13-6	13	24817329	150271637	125454308	17627803
IMMU_L13-2	13	24817329	150271637	125454308	18307579
BFT_L15-4	15	7549681	132537594	124987913	17459017
STIF_L14-1	14	7675565	131953246	124277681	17121599
FRF_L15-2	15	17003701	140311899	123308198	10341088
FT_L15-2	15	17003701	140311899	123308198	10341088
LEGT_L01-6	1	55568297	178298636	122730339	10.1017/S1357729800053418
LEGT_L01-7	1	55568297	178298636	122730339	10.1017/S1357729800053418
BPA_L02-1	2	3893651	126497585	122603934	22496488
BPA_L02-2	2	3893651	126497585	122603934	22496488
WHC_L03-1	3	6130186	127701077	121570891	25888076
ADG_L01-10	1	55568297	176112933	120544636	10.1016/S0301-6226(01)00226-3
TEXT_L13-2	13	15143165	135507629	120364464	25888076
IMMU_L03-2	3	5294037	124602946	119308909	28046140
IMMU_L03-3	3	5294037	124602946	119308909	28046140
IMMU_L03-4	3	5294037	124602946	119308909	28046140
MC_L01-1	1	70696437	189625826	118929389	17459017
PH_L01-9	1	70696437	189625826	118929389	17459017
PH_L01-10	1	70696437	189625826	118929389	17459017
PH_L01-11	1	70696437	189625826	118929389	17459017
LT_L07-2	7	2608687	121365450	118756763	22585800
ADG_L01-20	1	152790971	271332408	118541437	17121599
ADG_L01-21	1	152790971	271332408	118541437	17121599
WHC_L02-4	2	8200535	126497585	118297050	25888076
LMA_L0X-1	X	657997	118829603	118171606	25888076
WHC_L0X-1	X	657997	118829603	118171606	25888076
FB_L07-1	7	2468653	120440193	117971540	28500374
FB_L07-2	7	2468653	120440193	117971540	28500374
ENZY_L14-2	14	12196990	128651658	116454668	22496488
BPA_L02-3	2	19431479	134041404	114609925	22496488
CLEN_L02-3	2	19431479	134041404	114609925	24797173
STIF_L04-1	4	7420704	121844970	114424266	25888076
WHC_L04-2	4	7420704	121844970	114424266	25888076
SLT_L02-6	2	13603746	126497585	112893839	22496488
LT_L06-4	6	8787511	121041464	112253953	22585800
DCST_L08-3	8	3769830	115718571	111948741	17459017
LMA_L07-1	7	5773012	117084699	111311687	25888076
BFT_L06-14	6	47357934	158663527	111305593	15890800
BFT_L06-15	6	47357934	158663527	111305593	15890800
CLEN_L06-1	6	47357934	158663527	111305593	15890800
CLEN_L06-2	6	47357934	158663527	111305593	15890800
DCST_L06-6	6	47357934	158663527	111305593	15890800
DCST_L06-7	6	47357934	158663527	111305593	15890800
TEXT_L04-5	4	12345914	121844970	109499056	25888076
LT_L15-5	15	19859742	127718740	107858998	22585800
TEXT_L07-1	7	9250401	117084699	107834298	25888076
WHC_L08-1	8	2421392	109564839	107143447	25888076
BFT_L02-58	2	8200535	114902158	106701623	10920235
BFT_L01-8	1	32748121	138156704	105408583	17459017
BFT_L01-9	1	32748121	138156704	105408583	17459017
BFT_L14-4	14	6464391	111721569	105257178	18712441
FEEDIN_L14-2	14	6464391	111721569	105257178	17459017
II_L14-1	14	6464391	111721569	105257178	19490209
II_L14-2	14	6464391	111721569	105257178	19490209
BW_L06-10	6	53743903	158663527	104919624	24797173
BW_L06-11	6	53743903	158663527	104919624	24797173
ADG_L04-7	4	7420704	112330182	104909478	24797173
ADG_L13-7	13	16365929	121162775	104796846	10.1016/S0301-6226(01)00226-3
ADG_L13-8	13	16365929	121162775	104796846	10.1016/S0301-6226(01)00226-3
LT_L13-4	13	16365929	121162775	104796846	10.1016/S0301-6226(01)00226-3
MCOM_L13-2	13	16365929	121162775	104796846	15670126
MCOM_L13-3	13	16365929	121162775	104796846	15670126
BFT_L03-4	3	14626483	118967958	104341475	17459017
BPA_L08-3	8	11655668	115718571	104062903	22496488
PH_L15-9	15	28498864	132537594	104038730	17459017
TN_L15-1	15	28498864	132537594	104038730	18219525
FEEDIN_L05-1	5	311972	104340062	104028090	28500374
BFW_L01-1	1	47189078	150922706	103733628	20667088
CW_L01-7	1	47189078	150922706	103733628	20667088
EXTF_L01-3	1	47189078	150922706	103733628	20667088
ADG_L02-12	2	24366621	127951392	103584771	15318717
TN_L01-2	1	72652221	176112933	103460712	19226448
ET_L01-1	1	72652221	176112933	103460712	19392826
ET_L01-2	1	72652221	176112933	103460712	19392826
LEGT_L01-8	1	72652221	176112933	103460712	19151150
MRF_L01-1	1	72652221	176112933	103460712	18599669
OST_L01-5	1	72652221	176112933	103460712	20528845
OST_L01-6	1	72652221	176112933	103460712	20528845
OST_L01-7	1	72652221	176112933	103460712	20528845
OST_L01-8	1	72652221	176112933	103460712	19392826
OST_L01-9	1	72652221	176112933	103460712	19392826
RBC_L01-4	1	72652221	176112933	103460712	18855049
RBC_L01-5	1	72652221	176112933	103460712	18855049
STIF_L01-2	1	72652221	176112933	103460712	19912421
BFT_L13-15	13	83827707	185174507	101346800	17121599
DCCT_L13-3	13	83827707	185174507	101346800	17121599
PH_L13-6	13	83827707	185174507	101346800	17121599
IC_L06-3	6	39298216	140125016	100826800	17336038
II_L06-5	6	39298216	140125016	100826800	17336038
II_L06-6	6	39298216	140125016	100826800	17336038
IC_L06-2	6	39298216	140125016	100826800	19016680
II_L06-4	6	39298216	140125016	100826800	19016680
MA_L06-2	6	39298216	140125016	100826800	19291137
BW_L05-1	5	1356261	101433226	100076965	24797173
ADG_L04-9	4	12345914	112330182	99984268	10880495
BFT_L08-6	8	10588469	109564839	98976370	12534217
CW_L08-2	8	10588469	109564839	98976370	12534217
DCCT_L13-1	13	83827707	182054744	98227037	17998593
DCCT_L13-2	13	83827707	182054744	98227037	17998593
OST_L13-4	13	83827707	182054744	98227037	17998593
OST_L13-5	13	83827707	182054744	98227037	17998593
BW_L08-7	8	11655668	109564839	97909171	24797173
BW_L08-8	8	11655668	109564839	97909171	24797173
IMMU_L01-6	1	119950720	217804506	97853786	20584270
BFT_L01-21	1	152790971	249807420	97016449	11471058
BFT_L01-22	1	152790971	249807420	97016449	11471058
TEND_L14-1	14	15063140	111721569	96658429	15318717
BFT_L13-11	13	24817329	121162775	96345446	11471058
WHC_L13-2	13	24817329	121162775	96345446	11471059
FT_L08-9	8	28681209	124397936	95716727	9250508
RBC_L15-3	15	21782540	116765528	94982988	17627803
WHC_L15-1	15	10561185	104510276	93949091	27593230
FLA_L03-1	3	21464862	115031622	93566760	15318717
BFT_L15-7	15	28498864	121887274	93388410	17459017
BFT_L15-8	15	28498864	121887274	93388410	18712441
BW_L15-3	15	28498864	121887274	93388410	18712441
PH_L15-8	15	28498864	121887274	93388410	18712441
DCCT_L15-2	15	28498864	121887274	93388410	17697135
LM_L15-4	15	28498864	121887274	93388410	17697135
MCOL_L15-7	15	28498864	121887274	93388410	17697135
MC_L15-1	15	28498864	121887274	93388410	17697135
TEND_L15-3	15	35901907	127251653	91349746	15318717
TEXT_L05-1	5	10402273	101433226	91030953	25888076
GL_L08-1	8	19411566	109564839	90153273	12350005
MC_L13-1	13	31361944	121162775	89800831	21146324
MCOL_L15-5	15	35901907	124031528	88129621	15644501
PH_L15-12	15	35901907	124031528	88129621	15644501
TEXT_L15-3	15	35901907	124031528	88129621	15644501
TEXT_L15-4	15	35901907	124031528	88129621	15644501
BW_L04-13	4	22349107	110055000	87705893	10880495
BFT_L04-24	4	22349107	110038807	87689700	10880495
CLEN_L07-2	7	11096753	98736606	87639853	17459017
LEGT_L02-17	2	24366621	111748002	87381381	16573530
BW_L04-15	4	35028650	121844970	86816320	24797173
MCOL_L09-2	9	40448165	127240680	86792515	15318717
MCOL_L09-3	9	40448165	127240680	86792515	15318717
WHC_L09-2	9	40448165	127240680	86792515	15318717
MT_L03-1	3	21623044	108336250	86713206	18641172
PH_L03-9	3	21623044	108336250	86713206	12462246
BFT_L01-20	1	150922608	237466904	86544296	21926318
FT_L15-3	15	35901907	121887274	85985367	9250508
MCOL_L05-6	5	1356261	86920121	85563860	25888076
OO_L02-2	2	42053875	126497585	84443710	22303314
GL_L08-2	8	31334158	115718571	84384413	22496488
MCOL_L07-2	7	5773012	90081766	84308754	25888076
IMMU_L08-5	8	25274343	109564839	84290496	22035003
FIRM_L02-2	2	13555870	97380632	83824762	15318717
FLA_L02-3	2	13555870	97380632	83824762	11471059
FLA_L02-4	2	13555870	97380632	83824762	15318717
WHC_L02-7	2	13555870	97380632	83824762	11471059
WHC_L02-8	2	13555870	97380632	83824762	15318717
WHC_L02-9	2	13555870	97380632	83824762	11471059
LMA_L06-1	6	8396140	91020087	82623947	25888076
FAC_L01-1	1	70696437	152791148	82094711	11471059
TEXT_L01-3	1	70696437	152791148	82094711	11471059
TEXT_L01-4	1	70696437	152791148	82094711	16174342
ADG_L01-27	1	189625666	271332408	81706742	17459017
CLEN_L03-6	3	30100662	111676431	81575769	24797173
MCOM_L02-2	2	19431479	100758528	81327049	15670126
BPA_L14-1	14	6464391	86514063	80049672	22496488
LMA_L05-1	5	1356261	81362771	80006510	25888076
BW_L06-12	6	56408250	136193181	79784931	15956455
DCST_L06-9	6	56408250	136193181	79784931	16230643
DCST_L06-10	6	56408250	136193181	79784931	15956455
AEO_L14-1	14	32157943	111721569	79563626	12643481
AEO_L14-2	14	32157943	111721569	79563626	12643481
AEO_L14-3	14	32157943	111721569	79563626	12643481
AEO_L14-4	14	32157943	111721569	79563626	12643481
AEO_L14-5	14	32157943	111721569	79563626	12643481
BW_L14-3	14	32157943	111721569	79563626	11403749
BW_L07-3	7	11096753	90081766	78985013	24797173
DCST_L13-7	13	81500637	160318732	78818095	21875434
IMMU_L08-10	8	31334158	109564839	78230681	16026345
LEGT_L04-8	4	35028650	112330182	77301532	16573530
ET_L01-3	1	101015881	178298636	77282755	17459018
ET_L01-4	1	101015881	178298636	77282755	17459018
ET_L01-5	1	101015881	178298636	77282755	17459018
FLA_L09-2	9	40448165	117371155	76922990	15318717
ADG_L08-13	8	32861266	109564839	76703573	16075373
MA_L07-5	7	39958328	116591369	76633041	19291137
MCOL_L05-7	5	10402273	86920121	76517848	25888076
MC_L07-3	7	39958328	115901342	75943014	21146324
MCOL_L05-1	5	65185	75718317	75653132	17121599
MCOL_L05-2	5	65185	75718317	75653132	17121599
MCOL_L05-3	5	65185	75718317	75653132	17121599
BPA_L04-1	4	7420704	82591851	75171147	22496488
II_L01-9	1	101015881	176112933	75097052	18812458
FLA_L0X-2	X	29309272	104300098	74990826	11471059
ADG_L16-1	16	1956847	76897991	74941144	24797173
TN_L13-1	13	24817329	99741059	74923730	18219525
BFT_L06-26	6	72410815	147232329	74821514	17965327
DCCT_L06-11	6	72410815	147232329	74821514	17965327
DCCT_L06-12	6	72410815	147232329	74821514	17965327
LM_L06-1	6	72410815	147232329	74821514	17965327
LM_L06-2	6	72410815	147232329	74821514	17965327
LM_L06-3	6	72410815	147232329	74821514	17965327
TFC_L06-4	6	72410815	147232329	74821514	17965327
TFC_L06-5	6	72410815	147232329	74821514	17965327
MCOL_L08-13	8	31323525	105912028	74588503	20495113
BW_L07-22	7	39958328	114503977	74545649	17965327
LT_L07-16	7	39958328	114503977	74545649	19522880
SLT_L07-7	7	39958328	114503977	74545649	19495872
BFT_L07-102	7	39958328	114503977	74545649	12534217
BFT_L07-103	7	39958328	114503977	74545649	12534217
CL_L07-5	7	39958328	114503977	74545649	12350005
DT_L07-7	7	39958328	114503977	74545649	10.1017/S1357729800053418
DCST_L07-16	7	39958328	114503977	74545649	12534217
DCST_L07-17	7	39958328	114503977	74545649	12534217
PH_L07-14	7	39958328	114503977	74545649	18791141
PH_L07-15	7	39958328	114503977	74545649	18791141
STIF_L07-2	7	39958328	114503977	74545649	18641172
BI_L14-1	14	12196990	86514063	74317073	22496488
II_L14-13	14	12196990	86514063	74317073	22496488
II_L14-3	14	12196990	86514063	74317073	19016680
II_L14-4	14	12196990	86514063	74317073	19016680
II_L14-5	14	12196990	86514063	74317073	19016680
IMMU_L14-1	14	12196990	86514063	74317073	18307579
BW_L03-6	3	21464862	95546883	74082021	24797173
ENZY_L15-2	15	48468288	121887274	73418986	22496488
BW_L02-8	2	24366621	97380632	73014011	15318717
DT_L08-10	8	39773280	112277127	72503847	11752713
II_L08-5	8	39773280	112277127	72503847	19016680
IMMU_L08-11	8	39773280	112277127	72503847	18307579
IMMU_L08-12	8	39773280	112277127	72503847	18307579
IMMU_L08-13	8	39773280	112277127	72503847	18307579
PH_L15-13	15	48468288	120859981	72391693	18304368
MCOL_L16-1	16	1956847	74195639	72238792	25888076
ADG_L16-2	16	1956847	74195639	72238792	24797173
BW_L16-1	16	1956847	74195639	72238792	24797173
IMMU_L01-8	1	178298484	249807420	71508936	16026345
LEUK_L01-10	1	178298484	249807420	71508936	16026345
FACOM_L04-3	4	13936448	85374003	71437555	22785162
FACOM_L04-4	4	13936448	85374003	71437555	22785162
FAC_L04-1	4	13936448	85374003	71437555	22785162
BFT_L04-22	4	22349107	93503228	71154121	11403749
BFT_L04-23	4	22349107	93503228	71154121	11403749
BFT_L04-21	4	22349107	93216796	70867689	11956764
CLEN_L04-2	4	22349107	93216796	70867689	11956764
LM_L04-4	4	22349107	93216796	70867689	11956764
II_L04-2	4	22349107	93216796	70867689	21752294
II_L08-1	8	2421392	73232298	70810906	19490209
BW_L02-9	2	42053875	111748002	69694127	15956455
STIF_L02-11	2	42053875	111748002	69694127	16230643
STIF_L02-12	2	42053875	111748002	69694127	15956455
TEND_L02-8	2	42053875	111748002	69694127	15956455
TEXT_L02-7	2	42053875	111748002	69694127	16230643
TFC_L02-5	2	42053875	111748002	69694127	15956455
DT_L07-5	7	23696387	93336872	69640485	17336038
AAB_L07-1	7	23700567	93336872	69636305	19076735
BGA_L07-2	7	23700567	93336872	69636305	19076735
BI_L07-1	7	23700567	93336872	69636305	19076735
RBC_L07-5	7	23700567	93336872	69636305	17627803
RBC_L07-6	7	23700567	93336872	69636305	17627803
RBC_L07-7	7	23700567	93336872	69636305	17627803
RBC_L07-8	7	23700567	93336872	69636305	17627803
IC_L07-3	7	23700567	93336872	69636305	19016680
IC_L07-4	7	23700567	93336872	69636305	19016680
II_L07-5	7	23700567	93336872	69636305	19016680
II_L07-6	7	23700567	93336872	69636305	19016680
BGA_L09-1	9	48100797	117371155	69270358	19076735
MCOL_L14-3	14	6464391	75613442	69149051	15318717
FA_L13-3	13	53239672	121425425	68185753	22435620
BFT_L01-26	1	189625666	257339473	67713807	17459017
ADG_L06-15	6	91019961	158663527	67643566	11403749
BW_L06-16	6	91019961	158663527	67643566	11403749
BW_L06-17	6	91019961	158663527	67643566	11403749
ADG_L01-12	1	70696437	138156704	67460267	18712441
BW_L01-11	1	70696437	138156704	67460267	18712441
II_L01-8	1	70696437	138156704	67460267	21752294
SLT_L01-4	1	70696437	138156704	67460267	21752294
SLT_L01-5	1	70696437	138156704	67460267	21752294
RTI_L01-4	1	17012236	83763130	66750894	19496771
RTI_L01-5	1	17012236	83763130	66750894	19496771
MCOL_L0X-9	X	42596115	109222780	66626665	12196405
TEXT_L0X-4	X	42596115	109222780	66626665	12196405
TEXT_L0X-5	X	42596115	109222780	66626665	12196405
TEXT_L0X-6	X	42596115	109222780	66626665	12196405
TEXT_L0X-7	X	42596115	109222780	66626665	12196405
ODOR_L0X-1	X	38010268	104300098	66289830	15670126
MCOL_L14-9	14	28002965	93752564	65749599	21146324
MCOL_L14-10	14	28002965	93752564	65749599	21146324
MCOL_L14-11	14	28002965	93752564	65749599	21146324
PH_L14-3	14	28002965	93752564	65749599	21146324
LEUK_L15-1	15	50111300	115660344	65549044	21923905
BW_L03-7	3	30100662	95546883	65446221	24797173
BW_L03-8	3	30100662	95546883	65446221	24797173
BFT_L02-72	2	35575437	100758528	65183091	18712441
PH_L02-12	2	35575437	100758528	65183091	17459017
IC_L02-5	2	35575437	100758528	65183091	19490209
MFC_L04-1	4	22349107	87225986	64876879	10430592
MFC_L04-2	4	22349107	87225986	64876879	10920235
MFC_L04-3	4	22349107	87225986	64876879	10920235
AAB_L0X-2	X	44644517	109222780	64578263	19076735
AAB_L0X-3	X	44644517	109222780	64578263	19076735
ADG_L01-9	1	55568297	119950866	64382569	12807782
CW_L01-8	1	55568297	119950866	64382569	12807782
DCCT_L01-6	1	55568297	119950866	64382569	12968689
DCCT_L01-7	1	55568297	119950866	64382569	12968689
DCCT_L01-8	1	55568297	119950866	64382569	12968689
PH_L01-6	1	55568297	119950866	64382569	12807782
PH_L01-7	1	55568297	119950866	64382569	12807782
PH_L01-8	1	55568297	119950866	64382569	12968689
LT_L10-1	10	2333997	66591791	64257794	22585800
BFT_L13-19	13	121162552	185174507	64011955	12807782
BFT_L13-20	13	121162552	185174507	64011955	12807782
BFT_L13-21	13	121162552	185174507	64011955	12968689
CLEN_L13-1	13	121162552	185174507	64011955	12807782
CLEN_L13-2	13	121162552	185174507	64011955	12968689
CW_L13-1	13	121162552	185174507	64011955	11471058
DCCT_L13-4	13	121162552	185174507	64011955	16978171
DCST_L13-4	13	121162552	185174507	64011955	16543555
DCST_L13-5	13	121162552	185174507	64011955	16978171
LEGC_L13-1	13	121162552	185174507	64011955	10.1017/S1357729800053418
LEGT_L13-11	13	121162552	185174507	64011955	10.1017/S1357729800053418
LEGT_L13-12	13	121162552	185174507	64011955	10.1017/S1357729800053418
MCOL_L13-12	13	121162552	185174507	64011955	16543555
MCOM_L13-7	13	121162552	185174507	64011955	15670126
MC_L13-2	13	121162552	185174507	64011955	12807782
MA_L13-3	13	121162552	185174507	64011955	10.1017/S1357729800053418
PH_L13-7	13	121162552	185174507	64011955	12807782
PH_L13-8	13	121162552	185174507	64011955	12807782
PH_L13-9	13	121162552	185174507	64011955	12807782
II_L13-2	13	121162552	185174507	64011955	18812458
SLT_L13-3	13	121162552	185174507	64011955	18812458
SLT_L13-4	13	121162552	185174507	64011955	18812458
SLT_L13-5	13	121162552	185174507	64011955	18812458
CLEN_L07-14	7	50645014	114503977	63858963	12081803
TFC_L07-10	7	50645014	114503977	63858963	12081803
FACOM_L01-11	1	20245754	83763130	63517376	16879343
FACOM_L01-12	1	20245754	83763130	63517376	16879343
FT_L03-15	3	45618013	109123497	63505484	24987066
II_L14-7	14	76798932	140201704	63402772	19490209
OST_L09-11	9	54017693	117371155	63353462	12534217
STIF_L04-2	4	65157823	128169356	63011533	17121599
STIF_L04-3	4	65157823	128169356	63011533	17121599
DCST_L07-15	7	38943567	101271557	62327990	16478944
PH_L14-11	14	75678754	137938956	62260202	22509991
DCCT_L06-7	6	33488539	95545139	62056600	11309662
STIF_L14-9	14	61474684	123213979	61739295	15644501
STIF_L14-10	14	61474684	123213979	61739295	15644501
STIF_L14-11	14	61474684	123213979	61739295	15644501
BFT_L0X-27	X	42596115	104300098	61703983	11048919
BFT_L0X-28	X	42596115	104300098	61703983	11048919
MRF_L0X-1	X	42596115	104300098	61703983	11514357
MRF_L0X-2	X	42596115	104300098	61703983	11514357
MFC_L0X-2	X	42596115	104300098	61703983	10967143
BI_L16-1	16	15310033	76897991	61587958	22496488
MCOL_L16-2	16	15310033	76897991	61587958	25888076
MCOL_L16-3	16	15310033	76897991	61587958	25888076
WHC_L16-2	16	15310033	76897991	61587958	25888076
BW_L08-5	8	11655668	73232298	61576630	24797173
BW_L08-6	8	11655668	73232298	61576630	24797173
FMP_L0X-1	X	42882859	104300098	61417239	16879343
BI_L07-3	7	39958328	101271557	61313229	22496488
BPA_L07-4	7	39958328	101271557	61313229	22496488
CL_L07-1	7	39958328	101271557	61313229	12350005
CL_L07-2	7	39958328	101271557	61313229	12350005
CL_L07-3	7	39958328	101271557	61313229	12350005
CL_L07-4	7	39958328	101271557	61313229	12350005
ENZY_L07-8	7	39958328	101271557	61313229	22496488
FRF_L07-2	7	39958328	101271557	61313229	10341088
II_L07-14	7	39958328	101271557	61313229	22496488
BW_L03-2	3	14626483	75861131	61234648	11403749
TEXT_L10-3	10	4660849	65808741	61147892	25888076
BW_L10-2	10	4660849	65808741	61147892	24797173
BFT_L02-62	2	13603746	74545807	60942061	21926318
MCOM_L13-4	13	42266629	103181094	60914465	16526961
LEGT_L14-4	14	25977338	86514063	60536725	18840302
MCOM_L14-5	14	25977338	86514063	60536725	18304368
DCST_L09-4	9	53616236	113958374	60342138	17459017
II_L09-2	9	53616236	113958374	60342138	19490209
FACOM_L01-39	1	189625666	249807420	60181754	12661762
BW_L08-9	8	25274343	85357220	60082877	24797173
BFT_L07-98	7	38943567	98736606	59793039	16293120
BFT_L07-99	7	38943567	98736606	59793039	16293120
BFT_L07-100	7	38943567	98736606	59793039	16293120
BFT_L07-101	7	38943567	98736606	59793039	16293120
CLEN_L07-12	7	38943567	98736606	59793039	16293120
DCST_L07-14	7	38943567	98736606	59793039	16293120
FACOM_L08-15	8	53773644	113293309	59519665	26796620
BPA_L02-4	2	74589058	134041404	59452346	22496488
BW_L09-7	9	58630152	117371155	58741003	12081807
OST_L09-12	9	58630152	117371155	58741003	12486399
BFT_L16-1	16	1956847	59762297	57805450	18712441
BFT_L16-2	16	1956847	59762297	57805450	18712441
DCCT_L16-1	16	1956847	59762297	57805450	17459017
DCCT_L16-2	16	1956847	59762297	57805450	18712441
DCCT_L16-3	16	1956847	59762297	57805450	18712441
DCST_L16-1	16	1956847	59762297	57805450	18712441
FEEDIN_L16-1	16	1956847	59762297	57805450	18712441
MC_L16-1	16	1956847	59762297	57805450	17121599
MC_L16-2	16	1956847	59762297	57805450	17121599
MC_L16-3	16	1956847	59762297	57805450	17121599
STIF_L16-2	16	1956847	59762297	57805450	18712441
SFA_L16-1	16	1956847	59762297	57805450	18712441
SFA_L16-2	16	1956847	59762297	57805450	18712441
WHC_L16-1	16	1956847	59762297	57805450	18712441
II_L16-1	16	1956847	59762297	57805450	21752294
II_L16-2	16	1956847	59762297	57805450	19490209
II_L16-3	16	1956847	59762297	57805450	19490209
II_L16-4	16	1956847	59762297	57805450	21199392
MT_L14-1	14	17966779	75678951	57712172	18641172
MT_L14-2	14	17966779	75678951	57712172	18641172
STIF_L14-8	14	17966779	75678951	57712172	18641172
ADG_L06-7	6	33488539	91020087	57531548	11403749
ADG_L06-8	6	33488539	91020087	57531548	11403749
ADG_L06-9	6	33488539	91020087	57531548	11403749
ADG_L06-10	6	33488539	91020087	57531548	11403749
BFT_L06-8	6	33488539	91020087	57531548	11403749
BFT_L06-9	6	33488539	91020087	57531548	11403749
BFT_L06-10	6	33488539	91020087	57531548	11403749
BFT_L06-11	6	33488539	91020087	57531548	11403749
BW_L06-5	6	33488539	91020087	57531548	11403749
BW_L06-6	6	33488539	91020087	57531548	11403749
BW_L06-7	6	33488539	91020087	57531548	11403749
BW_L06-8	6	33488539	91020087	57531548	11403749
BW_L06-9	6	33488539	91020087	57531548	11403749
ADG_L10-3	10	8963661	65808741	56845080	24797173
BFT_L04-43	4	65157823	121844970	56687147	11309662
OST_L15-1	15	59039418	115660344	56620926	20528845
STIF_L15-7	15	59039418	115660344	56620926	19912421
LT_L13-20	13	64006400	120423132	56416732	22221021
LT_L13-21	13	64114814	120423132	56308318	22221021
LMA_L16-1	16	21352644	76897991	55545347	25888076
BW_L05-4	5	19160987	74507765	55346778	24797173
ET_L09-3	9	58630152	113958374	55328222	17459018
BFT_L0X-26	X	42596115	97921839	55325724	16160038
OST_L0X-2	X	42596115	97921839	55325724	16160038
II_L03-10	3	59771829	115031622	55259793	18812458
SLT_L03-5	3	59771829	115031622	55259793	18812458
SLT_L03-6	3	59771829	115031622	55259793	18812458
SLT_L03-7	3	59771829	115031622	55259793	18812458
SLT_L03-8	3	59771829	115031622	55259793	18812458
ET_L01-6	1	176112787	231290901	55178114	19392826
OST_L01-10	1	176112787	231290901	55178114	19397518
DCST_L02-21	2	19431479	74545807	55114328	12534217
FLA_L04-1	4	4387756	59472394	55084638	11309662
FACOM_L14-13	14	6464391	61474896	55010505	22221022
FACOM_L14-14	14	6464391	61474896	55010505	22221022
IMMU_L18-1	18	1102554	55831107	54728553	27434032
ADG_L03-9	3	75861047	130304308	54443261	11403749
ADG_L03-10	3	75861047	130304308	54443261	11403749
BW_L03-9	3	75861047	130304308	54443261	11403749
BW_L03-10	3	75861047	130304308	54443261	11403749
PH_L16-1	16	1956847	56384902	54428055	11808631
BW_L05-2	5	10402273	64520089	54117816	24797173
BW_L05-3	5	10402273	64520089	54117816	24797173
RBC_L08-5	8	31334158	85357220	54023062	22035003
ADG_L08-11	8	19411566	73232298	53820732	11471058
CW_L08-4	8	19411566	73232298	53820732	11471058
TEXT_L08-2	8	19411566	73232298	53820732	11471059
BFT_L06-33	6	91019961	144758967	53739006	11403749
FACOM_L06-15	6	91019961	144758967	53739006	15644500
TN_L06-8	6	91019961	144758967	53739006	21108822
DCST_L06-19	6	91019961	144758967	53739006	21108822
MCOL_L06-12	6	91019961	144758967	53739006	21108822
TN_L06-6	6	91019961	144758967	53739006	21108822
ADG_L17-1	17	6205438	59920938	53715500	28177360
DCST_L14-1	14	75678754	129291575	53612821	21926318
BFT_L0X-31	X	50860012	104300098	53440086	10.1046/j.0931-2668.2003.00408.x
TFC_L0X-1	X	50860012	104300098	53440086	19284590
TFC_L0X-2	X	50860012	104300098	53440086	19284590
TFC_L0X-3	X	50860012	104300098	53440086	19284590
SFW_L0X-2	X	50860012	104300098	53440086	20667088
MFC_L06-2	6	72209091	125561111	53352020	11309662
FEEDIN_L03-2	3	55203303	108415348	53212045	16075373
FEEDIN_L03-3	3	55203303	108415348	53212045	16075373
LEGC_L03-1	3	55203303	108415348	53212045	10.1017/S1357729800053418
BFT_L06-28	6	72410815	125561111	53150296	16978171
BFT_L06-29	6	72410815	125561111	53150296	16978171
DCCT_L06-14	6	72410815	125561111	53150296	16978171
DCCT_L06-15	6	72410815	125561111	53150296	16978171
DCCT_L06-16	6	72410815	125561111	53150296	16978171
DCST_L06-12	6	72410815	125561111	53150296	16978171
DCST_L06-13	6	72410815	125561111	53150296	16978171
OST_L06-9	6	72410815	125561111	53150296	16978171
TFC_L06-6	6	72410815	125561111	53150296	16978171
MCOL_L06-11	6	72410815	125561111	53150296	21146324
MC_L06-2	6	72410815	125561111	53150296	21146324
PH_L06-10	6	72410815	125561111	53150296	21146324
PH_L06-11	6	72410815	125561111	53150296	21146324
AEO_L04-1	4	22349107	75412172	53063065	12643481
AEO_L04-2	4	22349107	75412172	53063065	12643481
AEO_L04-3	4	22349107	75412172	53063065	12643481
AEO_L04-4	4	22349107	75412172	53063065	12643481
ADG_L04-13	4	22349107	75412172	53063065	11403749
ADG_L04-14	4	22349107	75412172	53063065	11403749
ADG_L04-15	4	22349107	75412172	53063065	11403749
ADG_L04-16	4	22349107	75412172	53063065	11403749
ADG_L04-17	4	22349107	75412172	53063065	11403749
BFT_L04-17	4	22349107	75412172	53063065	11403749
BFT_L04-18	4	22349107	75412172	53063065	11403749
BFT_L04-19	4	22349107	75412172	53063065	12486399
BFT_L04-20	4	22349107	75412172	53063065	12486399
BFW_L04-3	4	22349107	75412172	53063065	12486399
BW_L04-3	4	22349107	75412172	53063065	11403749
BW_L04-4	4	22349107	75412172	53063065	11403749
BW_L04-5	4	22349107	75412172	53063065	11403749
BW_L04-6	4	22349107	75412172	53063065	11403749
BW_L04-7	4	22349107	75412172	53063065	11403749
BW_L04-8	4	22349107	75412172	53063065	11403749
BW_L04-9	4	22349107	75412172	53063065	11403749
BW_L04-10	4	22349107	75412172	53063065	11403749
BW_L04-11	4	22349107	75412172	53063065	11403749
BW_L04-12	4	22349107	75412172	53063065	11403749
PH_L01-4	1	32748121	85672923	52924802	21146324
PH_L01-5	1	32748121	85672923	52924802	21146324
LEGC_L04-1	4	22349107	75173456	52824349	10.1017/S1357729800053418
ODOR_L04-1	4	12345914	65157947	52812033	11309662
ADG_L08-10	8	15377615	68166953	52789338	10.1016/S0301-6226(01)00226-3
ET_L05-4	5	12881238	65618793	52737555	19392826
ET_L05-5	5	12881238	65618793	52737555	19392826
ET_L05-6	5	12881238	65618793	52737555	19392826
OST_L05-2	5	12881238	65618793	52737555	19392826
OST_L05-3	5	12881238	65618793	52737555	19392826
ADG_L07-30	7	43917843	96516994	52599151	12081803
BPA_L03-1	3	59177369	111676431	52499062	22496488
SLT_L03-11	3	59177369	111676431	52499062	22496488
LM_L15-1	15	21782540	74267506	52484966	17965327
ADIPO_L01-1	1	150922608	203180460	52257852	21926318
LEUK_L01-7	1	126432074	178298636	51866562	9670960
BFT_L09-6	9	57039473	108832414	51792941	17965327
SFA_L01-1	1	138156555	189625826	51469271	18712441
LEGT_L02-16	2	23191538	74545807	51354269	16282609
OST_L02-8	2	23191538	74545807	51354269	16282609
MCOL_L07-24	7	50285373	101271557	50986184	17121599
STIF_L07-5	7	50285373	101271557	50986184	17121599
STIF_L07-6	7	50285373	101271557	50986184	17121599
ET_L07-4	7	50645014	101271557	50626543	17459018
ADG_L02-13	2	100758372	151275933	50517561	11403749
WHC_L11-2	11	6697890	57149923	50452033	27593230
BFT_L05-1	5	10402273	60739068	50336795	11403749
BFT_L05-2	5	10402273	60739068	50336795	11403749
BFT_L05-3	5	10402273	60739068	50336795	11403749
BFT_L05-4	5	10402273	60739068	50336795	11403749
BFT_L05-5	5	10402273	60739068	50336795	11403749
BFT_L05-6	5	10402273	60739068	50336795	11403749
BFT_L05-7	5	10402273	60739068	50336795	11403749
RBC_L11-2	11	18380152	68707334	50327182	22035003
LEGT_L01-15	1	178298484	228534205	50235721	10.1017/S1357729800053418
LEGT_L01-16	1	178298484	228534205	50235721	10.1017/S1357729800053418
LEUK_L01-9	1	178298484	228534205	50235721	16026345
FACOM_L02-8	2	24366621	74589141	50222520	22221022
FACOM_L02-5	2	24366621	74589141	50222520	22221022
ADG_L15-3	15	65009230	115228061	50218831	21040563
ADG_L15-4	15	65009230	115228061	50218831	21040563
BONE_L0X-1	X	38010268	88110090	50099822	18840302
BONE_L0X-2	X	38010268	88110090	50099822	18840302
LEGT_L0X-3	X	38010268	88110090	50099822	18840302
LEGT_L0X-4	X	38010268	88110090	50099822	18840302
FACOM_L0X-2	X	38010268	88110090	50099822	19133937
FACOM_L0X-3	X	38010268	88110090	50099822	19133937
FACOM_L0X-4	X	38010268	88110090	50099822	19133937
FACOM_L0X-5	X	38010268	88110090	50099822	19133937
FACOM_L0X-6	X	38010268	88110090	50099822	19133937
FACOM_L0X-7	X	38010268	88110090	50099822	19133937
IMMU_L0X-3	X	38010268	88110090	50099822	19220229
MCOL_L0X-8	X	38010268	88110090	50099822	19397518
RBC_L0X-2	X	38010268	88110090	50099822	18855049
BCT_L18-1	18	3568235	53494634	49926399	26518887
TN_L08-4	8	35594713	85357220	49762507	17032781
SLT_L12-5	12	4971875	54677995	49706120	22496488
BW_L12-2	12	4971875	54677995	49706120	24797173
BONE_L02-3	2	42053875	91659616	49605741	18840302
PH_L02-14	2	42053875	91659616	49605741	18791141
PH_L02-15	2	42053875	91659616	49605741	18791141
PH_L02-16	2	42053875	91659616	49605741	18791141
TEND_L02-7	2	42053875	91659616	49605741	16441291
IMMU_L02-7	2	42053875	91659616	49605741	19220229
LEUK_L02-1	2	42053875	91659616	49605741	19220229
OST_L02-9	2	42053875	91659616	49605741	20528845
RBC_L02-8	2	42053875	91659616	49605741	18855049
SLT_L02-2	2	42053875	91659616	49605741	19495872
SLT_L02-3	2	42053875	91659616	49605741	19495872
SLT_L02-4	2	42053875	91659616	49605741	19495872
STIF_L02-9	2	42053875	91659616	49605741	19912421
RBC_L09-2	9	67856288	117371155	49514867	9363592
SLT_L09-8	9	67856288	117371155	49514867	9363592
DCST_L03-5	3	73182863	122687708	49504845	21926318
AAB_L03-5	3	45042629	94163030	49120401	19076735
AAB_L03-6	3	45042629	94163030	49120401	19076735
II_L03-7	3	45042629	94163030	49120401	19016680
TN_L07-4	7	50131218	98736606	48605388	11263822
BFT_L07-115	7	50285373	98736606	48451233	17459017
DCCT_L07-9	7	50285373	98736606	48451233	18712441
II_L07-10	7	50285373	98736606	48451233	19490209
II_L07-9	7	50285373	98736606	48451233	21199392
SLT_L07-1	7	50285373	98736606	48451233	21752294
SLT_L07-2	7	50285373	98736606	48451233	21752294
SLT_L05-3	5	53087683	101433226	48345543	22496488
JUI_L07-1	7	41761046	90081766	48320720	16441291
ADIPO_L07-32	7	50645014	98736606	48091592	21926318
ADIPO_L07-27	7	50645014	98736606	48091592	20667088
ADIPO_L07-28	7	50645014	98736606	48091592	20667088
ADIPO_L07-29	7	50645014	98736606	48091592	20667088
ADIPO_L07-30	7	50645014	98736606	48091592	20667088
ADIPO_L07-31	7	50645014	98736606	48091592	20667088
FT_L08-7	8	25274343	73232298	47957955	10341088
RBC_L08-2	8	25274343	73232298	47957955	22035003
CLEN_L08-7	8	25274343	73232298	47957955	24797173
MCOL_L15-6	15	74267381	122056117	47788736	11768109
II_L09-6	9	66371640	113958374	47586734	22509953
ODOR_L04-2	4	65157823	112330182	47172359	11309662
LEGT_L13-10	13	103180985	150271637	47090652	16573530
BFT_L06-7	6	33488539	80503144	47014605	12534217
WHC_L12-1	12	4971875	51948913	46977038	25888076
BW_L10-1	10	2615503	49483212	46867709	22585800
BFT_L03-6	3	75861047	122687708	46826661	17121599
BW_L07-2	7	9250401	55958151	46707750	24797173
BFT_L07-113	7	50131218	96516994	46385776	11471058
BFT_L07-114	7	50131218	96516994	46385776	11471058
MCOL_L07-22	7	50131218	96516994	46385776	11471059
RBC_L13-7	13	150271563	196595444	46323881	17627803
RBC_L13-8	13	150271563	196595444	46323881	17627803
RBC_L13-9	13	150271563	196595444	46323881	17627803
RBC_L13-10	13	150271563	196595444	46323881	17627803
RBC_L13-11	13	150271563	196595444	46323881	17627803
RBC_L13-12	13	150271563	196595444	46323881	17627803
II_L13-3	13	150271563	196595444	46323881	19016680
DT_L11-4	11	24989341	70929671	45940330	17336038
DT_L11-5	11	24989341	70929671	45940330	11752713
II_L11-9	11	24989341	70929671	45940330	17336038
IMMU_L11-3	11	24989341	70929671	45940330	18307579
MA_L11-2	11	24989341	70929671	45940330	19291137
AEO_L03-1	3	30100662	75861131	45760469	12643481
AEO_L03-2	3	30100662	75861131	45760469	12643481
AEO_L03-3	3	30100662	75861131	45760469	12643481
AEO_L03-4	3	30100662	75861131	45760469	12643481
BFT_L0X-29	X	42882859	88411143	45528284	11048919
BFT_L0X-30	X	42882859	88411143	45528284	9781479
SLT_L01-3	1	55568297	101016040	45447743	18812458
LEUK_L05-3	5	19160987	64520089	45359102	22035003
PH_L15-11	15	35901907	81144445	45242538	16174342
MCOL_L08-12	8	28062521	73232298	45169777	16441291
BW_L03-4	3	14626483	59772036	45145553	17459017
BW_L03-5	3	14626483	59772036	45145553	18712441
DCCT_L03-2	3	14626483	59772036	45145553	18712441
WHC_L03-2	3	14626483	59772036	45145553	17459017
DT_L03-1	3	14626483	59772036	45145553	21418602
II_L03-1	3	14626483	59772036	45145553	19490209
SLT_L03-1	3	14626483	59772036	45145553	21752294
BFT_L06-31	6	80503005	125561111	45058106	12534217
BFT_L06-32	6	80503005	125561111	45058106	12534217
DCST_L06-14	6	80503005	125561111	45058106	12534217
DCST_L06-15	6	80503005	125561111	45058106	12534217
LEGT_L06-9	6	80503005	125561111	45058106	12534217
OST_L06-10	6	80503005	125561111	45058106	12534217
OST_L06-11	6	80503005	125561111	45058106	12534217
BW_L06-14	6	80503005	125561111	45058106	18952727
BW_L06-15	6	80503005	125561111	45058106	18952727
BW_L12-3	12	9674866	54677995	45003129	24797173
BFT_L02-73	2	41312740	86162936	44850196	12645259
BFT_L02-74	2	41312740	86162936	44850196	12645259
DCCT_L02-14	2	41312740	86162936	44850196	12645259
FACOM_L02-3	2	23191538	68027568	44836030	19648499
FACOM_L02-4	2	23191538	68027568	44836030	19648499
FB_L09-2	9	64072952	108832414	44759462	19684274
OST_L09-13	9	64072952	108832414	44759462	20528845
SQ_L09-2	9	64072952	108832414	44759462	18789839
STIF_L09-1	9	64072952	108832414	44759462	19912421
CLEN_L03-7	3	55203303	99956917	44753614	20528845
CW_L03-3	3	55203303	99956917	44753614	19397518
CW_L03-4	3	55203303	99956917	44753614	20528845
FEEDIN_L03-1	3	55203303	99956917	44753614	19684274
LM_L03-1	3	55203303	99956917	44753614	20528845
OST_L03-11	3	55203303	99956917	44753614	20528845
OST_L03-12	3	55203303	99956917	44753614	20528845
RBC_L03-5	3	55203303	99956917	44753614	18855049
RBC_L03-6	3	55203303	99956917	44753614	18855049
VERT_L03-3	3	55203303	99956917	44753614	19397518
TEXT_L16-1	16	21352644	65926425	44573781	25888076
DCST_L07-18	7	43917843	88441991	44524148	22303314
LEGT_L07-16	7	43917843	88441991	44524148	22303314
TEXT_L07-4	7	43917843	88441991	44524148	22303314
LM_L07-15	7	43917843	88441991	44524148	21040587
MCOL_L05-14	5	21355402	65618793	44263391	20495113
FT_L08-14	8	68166805	112277127	44110322	11263822
LM_L08-7	8	68166805	112277127	44110322	22303314
TFC_L08-3	8	68166805	112277127	44110322	21040587
BFT_L06-36	6	121002731	164768886	43766155	10430592
MFC_L06-5	6	121002731	164768886	43766155	10430592
ADIPO_L14-2	14	75678754	119408619	43729865	20667088
ADIPO_L14-3	14	75678754	119408619	43729865	20667088
ADIPO_L14-4	14	75678754	119408619	43729865	20667088
CW_L14-1	14	75678754	119408619	43729865	21040563
TN_L06-9	6	101182940	144758967	43576027	19226448
MRF_L06-1	6	101182940	144758967	43576027	18789839
MRF_L06-2	6	101182940	144758967	43576027	18789839
LEGC_L03-2	3	57095566	99956917	42861351	20163669
BFT_L04-15	4	22349107	65157947	42808840	12534217
BFT_L04-16	4	22349107	65157947	42808840	12534217
CLEN_L04-1	4	22349107	65157947	42808840	12534217
DCST_L04-3	4	22349107	65157947	42808840	12534217
FACOM_L04-19	4	22349107	65157947	42808840	11048916
FACOM_L04-20	4	22349107	65157947	42808840	11048916
OST_L04-5	4	22349107	65157947	42808840	12534217
OST_L04-6	4	22349107	65157947	42808840	12534217
PH_L04-2	4	22349107	65157947	42808840	21146324
ET_L01-7	1	228534068	271332408	42798340	17459018
II_L01-10	1	228534068	271332408	42798340	19490209
PH_L06-9	6	50106707	92775718	42669011	15473302
WHC_L06-7	6	50106707	92775718	42669011	15473302
DCCT_L08-3	8	73232138	115718571	42486433	17459017
DCCT_L08-4	8	73232138	115718571	42486433	17459017
II_L08-6	8	73232138	115718571	42486433	21199392
PH_L05-3	5	31753128	74230233	42477105	11471059
LM_L14-3	14	17966779	60306845	42340066	11808631
BW_L0X-1	X	46377637	88411143	42033506	11048919
CW_L08-5	8	31323525	73232298	41908773	16174342
IMMU_L08-6	8	31334158	73232298	41898140	16026345
IMMU_L08-7	8	31334158	73232298	41898140	16026345
IMMU_L08-8	8	31334158	73232298	41898140	16026345
IMMU_L08-9	8	31334158	73232298	41898140	16026345
RBC_L08-4	8	31334158	73232298	41898140	22035003
MCOL_L08-15	8	31334158	73232298	41898140	21146324
PH_L08-3	8	31334158	73232298	41898140	21146324
MCOL_L01-8	1	85672782	127509607	41836825	16441291
FACOM_L05-2	5	19055590	60739068	41683478	19648499
BFT_L01-4	1	13912064	55568547	41656483	12534217
STIF_L01-1	1	13912064	55568547	41656483	18641172
SLT_L01-1	1	13912064	55568547	41656483	18812458
SLT_L01-2	1	13912064	55568547	41656483	18812458
MCOL_L05-12	5	19160987	60739068	41578081	17121599
BW_L13-5	13	153990266	195435578	41445312	9611214
BFT_L15-10	15	74267381	115660344	41392963	22303314
BFT_L15-11	15	74267381	115660344	41392963	22303314
DCST_L15-2	15	74267381	115660344	41392963	22303314
LM_L15-3	15	74267381	115660344	41392963	21040587
MCOL_L01-9	1	210359474	251616513	41257039	20495113
II_L02-8	2	19431479	60385653	40954174	21199392
CLEN_L12-1	12	4971875	45785312	40813437	24797173
LEGT_L01-5	1	31886903	72652395	40765492	18840302
CLEN_L01-1	1	31886903	72652395	40765492	20528845
CLEN_L01-2	1	31886903	72652395	40765492	20528845
OST_L01-2	1	31886903	72652395	40765492	19397518
OST_L01-3	1	31886903	72652395	40765492	20528845
OST_L01-4	1	31886903	72652395	40765492	20528845
IMMU_L02-6	2	19431479	60080066	40648587	18307579
DCST_L06-20	6	95545050	136193181	40648131	22303314
MCOL_L06-13	6	95545050	136193181	40648131	22303314
TEXT_L06-18	6	95545050	136193181	40648131	22303314
LEUK_L04-6	4	21906384	62483919	40577535	22509953
MCOL_L03-3	3	14626483	55203477	40576994	15644501
ADG_L06-12	6	80503005	121002869	40499864	12807782
ADG_L06-13	6	80503005	121002869	40499864	12968689
ADG_L06-14	6	80503005	121002869	40499864	12968689
BFT_L06-30	6	80503005	121002869	40499864	12807782
CLEN_L06-3	6	80503005	121002869	40499864	12807782
CLEN_L06-4	6	80503005	121002869	40499864	12968689
CW_L06-4	6	80503005	121002869	40499864	12807782
DCCT_L06-17	6	80503005	121002869	40499864	12968689
MC_L06-3	6	80503005	121002869	40499864	12807782
MC_L06-4	6	80503005	121002869	40499864	12807782
MC_L06-5	6	80503005	121002869	40499864	12968689
MC_L06-6	6	80503005	121002869	40499864	12968689
PH_L06-12	6	80503005	121002869	40499864	12807782
PH_L06-13	6	80503005	121002869	40499864	12807782
PH_L06-14	6	80503005	121002869	40499864	12968689
PH_L06-15	6	80503005	121002869	40499864	12968689
PH_L06-16	6	80503005	121002869	40499864	12968689
PH_L06-17	6	80503005	121002869	40499864	12968689
PH_L06-18	6	80503005	121002869	40499864	12968689
STIF_L02-13	2	60385563	100758528	40372965	17459017
CCOL_L08-1	8	32861266	73232298	40371032	9363592
BFW_L02-4	2	74545669	114902158	40356489	20667088
CW_L02-8	2	74545669	114902158	40356489	20667088
SFW_L02-1	2	74545669	114902158	40356489	20667088
PH_L13-3	13	12944666	53239899	40295233	18304368
TEXT_L13-1	13	12944666	53239899	40295233	18304368
IC_L14-17	14	86513871	126698560	40184689	17336038
IC_L14-1	14	86513871	126698560	40184689	19968637
IC_L14-2	14	86513871	126698560	40184689	19968637
IC_L14-3	14	86513871	126698560	40184689	19968637
IC_L14-4	14	86513871	126698560	40184689	19968637
IC_L14-5	14	86513871	126698560	40184689	19968637
IC_L14-6	14	86513871	126698560	40184689	19968637
IC_L14-7	14	86513871	126698560	40184689	19968637
IC_L14-8	14	86513871	126698560	40184689	19968637
IC_L14-9	14	86513871	126698560	40184689	19968637
IC_L14-10	14	86513871	126698560	40184689	19968637
IC_L14-11	14	86513871	126698560	40184689	19968637
IC_L14-12	14	86513871	126698560	40184689	19968637
IC_L14-13	14	86513871	126698560	40184689	19968637
IC_L14-14	14	86513871	126698560	40184689	19968637
IMMU_L14-2	14	86513871	126698560	40184689	18307579
FA_L06-2	6	40328602	80503144	40174542	22574789
FA_L06-3	6	40328602	80503144	40174542	22574789
II_L05-12	5	41706556	81851039	40144483	19490209
BW_L05-7	5	33798525	73939013	40140488	22585800
ADF_L04-1	4	22349107	62483919	40134812	8134840
BFT_L04-14	4	22349107	62483919	40134812	8134840
MCOL_L14-18	14	75678754	115769500	40090746	22303314
OST_L14-1	14	75678754	115769500	40090746	22303314
BW_L10-3	10	8445377	48256886	39811509	22585800
CLEN_L07-13	7	50285373	90081766	39796393	18567733
TEXT_L06-7	6	85818693	125561111	39742418	12084972
ADG_L09-10	9	54017693	93480579	39462886	18307580
EXTF_L09-1	9	54017693	93480579	39462886	18307580
EXTF_L09-2	9	54017693	93480579	39462886	18307580
EXTF_L09-3	9	54017693	93480579	39462886	18307580
OST_L09-10	9	54017693	93480579	39462886	18307580
SFW_L09-1	9	54017693	93480579	39462886	18307580
MCOL_L07-23	7	50645014	90081766	39436752	20495113
BW_L16-3	16	37474515	76897991	39423476	24797173
DT_L13-35	13	121162552	160318732	39156180	22509953
RBC_L08-17	8	73232138	112277127	39044989	9363592
STIF_L08-6	8	73232138	112277127	39044989	11471059
BFT_L07-11	7	11096753	50131307	39034554	16174342
FACOM_L08-28	8	79010597	118020526	39009929	24295214
BPA_L06-1	6	33488539	72410909	38922370	9363592
BPA_L06-2	6	33488539	72410909	38922370	9363592
BPA_L06-3	6	33488539	72410909	38922370	9363592
BPA_L06-4	6	33488539	72410909	38922370	9363592
DCCT_L06-6	6	33488539	72410909	38922370	16978171
DCST_L06-4	6	33488539	72410909	38922370	16978171
II_L06-1	6	33488539	72410909	38922370	9363592
II_L06-2	6	33488539	72410909	38922370	9363592
II_L06-3	6	33488539	72410909	38922370	9363592
RBC_L06-4	6	33488539	72410909	38922370	9363592
MCOL_L06-10	6	33488539	72410909	38922370	21146324
BFT_L01-6	1	31886903	70696592	38809689	11471058
BFT_L01-7	1	31886903	70696592	38809689	11471058
LM_L01-2	1	31886903	70696592	38809689	11471058
WHC_L15-5	15	81144334	119903718	38759384	20495113
PH_L15-14	15	81144334	119903718	38759384	20495113
PH_L15-15	15	81144334	119903718	38759384	20495113
BPA_L13-1	13	31361944	70117257	38755313	9363592
AEO_L13-1	13	8597010	47299578	38702568	12643481
AEO_L13-2	13	8597010	47299578	38702568	12643481
AEO_L13-3	13	8597010	47299578	38702568	12643481
BFT_L13-6	13	8597010	47299578	38702568	11403749
BFT_L07-131	7	27953611	66638165	38684554	21875434
ADG_L16-3	16	21352644	59762297	38409653	11403749
BW_L16-2	16	21352644	59762297	38409653	11403749
BFT_L07-111	7	50131218	88441991	38310773	16174342
BFT_L07-112	7	50131218	88441991	38310773	16174342
MCOL_L03-6	3	74455080	112467766	38012686	15644501
DCCT_L01-5	1	32748121	70696592	37948471	18712441
MCOM_L09-2	9	20766434	58630241	37863807	15670126
FACOM_L04-39	4	59647452	97487996	37840544	16985082
ODOR_L06-3	6	121002731	158663527	37660796	11309662
BONE_L14-1	14	86513871	123969025	37455154	18840302
CLEN_L14-2	14	86513871	123969025	37455154	20528845
CW_L14-2	14	86513871	123969025	37455154	19397518
CW_L14-3	14	86513871	123969025	37455154	20528845
VERT_L14-1	14	86513871	123969025	37455154	19397518
VERT_L14-2	14	86513871	123969025	37455154	20528845
VERT_L14-3	14	86513871	123969025	37455154	20528845
MCOM_L06-4	6	33488539	70900582	37412043	18791141
MCOM_L06-5	6	33488539	70900582	37412043	18791141
MCOM_L06-6	6	33488539	70900582	37412043	18791141
OO_L06-1	6	33488539	70900582	37412043	18791141
LEUK_L06-1	6	33488539	70900582	37412043	19220229
OST_L06-5	6	33488539	70900582	37412043	19392826
RBC_L06-3	6	33488539	70900582	37412043	18855049
MA_L08-1	8	2421392	39773416	37352024	19291137
ADG_L17-2	17	7317225	44654808	37337583	24797173
BW_L17-1	17	7317225	44654808	37337583	24797173
OST_L04-4	4	22349107	59472394	37123287	21108822
TN_L04-4	4	22349107	59472394	37123287	21108822
MCOL_L09-4	9	66371640	103311550	36939910	20495113
BPA_L05-3	5	64519958	101433226	36913268	22496488
CLEN_L05-1	5	64519958	101433226	36913268	24797173
FLA_L14-3	14	38819001	75678951	36859950	15670126
LEGT_L14-5	14	38819001	75678951	36859950	10.1017/S1357729800053418
MCOL_L14-14	14	38819001	75678951	36859950	11768109
LEUK_L14-4	14	86513871	123213979	36700108	22509953
BFT_L06-22	6	54331580	91020087	36688507	18712441
SFA_L06-3	6	54331580	91020087	36688507	18712441
WHC_L06-8	6	54331580	91020087	36688507	18712441
II_L06-9	6	54331580	91020087	36688507	19490209
II_L06-10	6	54331580	91020087	36688507	19490209
FEEDIN_L02-3	2	91659538	128134061	36474523	18307580
DCCT_L06-18	6	82298533	118733979	36435446	10.1046/j.0931-2668.2003.00408.x
OST_L06-7	6	56408250	92775718	36367468	17498628
TN_L06-3	6	56408250	92775718	36367468	17498628
LEUK_L02-2	2	114902055	151192799	36290744	10895309
ADG_L14-4	14	75678754	111721569	36042815	10.1016/S0301-6226(01)00226-3
WHC_L02-13	2	24366621	60385653	36019032	20495113
DCST_L14-2	14	75678754	111609235	35930481	17121599
MCOL_L14-17	14	75678754	111609235	35930481	17121599
STIF_L14-12	14	75678754	111609235	35930481	17121599
II_L18-12	18	7505846	43272108	35766262	22496488
BPA_L18-2	18	7505846	43168103	35662257	22496488
MCOL_L18-2	18	7505846	43168103	35662257	25888076
SLT_L18-1	18	7505846	43168103	35662257	22496488
LEGT_L13-8	13	83827707	119230477	35402770	18840302
LEGT_L13-9	13	83827707	119230477	35402770	18840302
PH_L13-5	13	83827707	119230477	35402770	18791141
LEGT_L13-7	13	83827707	119230477	35402770	19151150
TN_L07-5	7	54787955	90081766	35293811	11167524
BONE_L04-2	4	21906384	57106336	35199952	18840302
LEGT_L04-5	4	21906384	57106336	35199952	18840302
CW_L04-2	4	21906384	57106336	35199952	20528845
FACOM_L04-7	4	21906384	57106336	35199952	19133937
FACOM_L04-8	4	21906384	57106336	35199952	19133937
FACOM_L04-9	4	21906384	57106336	35199952	19133937
FACOM_L04-10	4	21906384	57106336	35199952	19133937
FACOM_L04-11	4	21906384	57106336	35199952	19133937
FACOM_L04-12	4	21906384	57106336	35199952	19133937
FACOM_L04-13	4	21906384	57106336	35199952	19133937
FACOM_L04-14	4	21906384	57106336	35199952	19133937
FACOM_L04-15	4	21906384	57106336	35199952	19133937
FACOM_L04-16	4	21906384	57106336	35199952	19133937
GL_L04-1	4	21906384	57106336	35199952	19495872
IMMU_L04-2	4	21906384	57106336	35199952	19220229
LEGT_L04-2	4	21906384	57106336	35199952	19151150
LEGT_L04-3	4	21906384	57106336	35199952	19151150
LEGT_L04-4	4	21906384	57106336	35199952	19151150
LM_L04-3	4	21906384	57106336	35199952	20528845
MCOL_L04-2	4	21906384	57106336	35199952	19397518
MCOL_L04-3	4	21906384	57106336	35199952	19397518
OST_L04-2	4	21906384	57106336	35199952	19397518
OST_L04-3	4	21906384	57106336	35199952	20528845
VERT_L04-1	4	21906384	57106336	35199952	20528845
VERT_L04-2	4	21906384	57106336	35199952	20528845
IC_L13-2	13	160318628	195435578	35116950	22509953
LM_L16-4	16	21352644	56384902	35032258	22303314
II_L14-11	14	76798932	111721569	34922637	19490209
IMMU_L06-3	6	109842289	144758967	34916678	24535855
MCOL_L13-14	13	150271563	185174507	34902944	11768109
WHC_L04-4	4	77566187	112330182	34763995	15473302
II_L03-11	3	59771829	94163030	34391201	19490209
II_L03-12	3	59771829	94163030	34391201	21199392
II_L03-13	3	59771829	94163030	34391201	21199392
IC_L01-2	1	203180359	237466904	34286545	17336038
ADG_L01-28	1	203180359	237466904	34286545	21040563
ADG_L01-29	1	203180359	237466904	34286545	21040563
BFT_L01-27	1	203180359	237466904	34286545	21040563
BFT_L01-28	1	203180359	237466904	34286545	20667088
CW_L01-10	1	203180359	237466904	34286545	21040563
DCCT_L01-14	1	203180359	237466904	34286545	20667088
LEUK_L01-11	1	203180359	237466904	34286545	18307579
SFA_L01-3	1	203180359	237466904	34286545	20667088
SFW_L01-6	1	203180359	237466904	34286545	20667088
TFC_L01-2	1	203180359	237466904	34286545	20667088
TN_L05-2	5	31450404	65618793	34168389	19226448
TN_L05-3	5	31450404	65618793	34168389	19226448
TN_L05-4	5	31450404	65618793	34168389	19226448
IMMU_L05-3	5	31450404	65618793	34168389	19220229
LEGT_L05-4	5	31450404	65618793	34168389	19151150
MCOL_L05-15	5	31450404	65618793	34168389	19397518
SLT_L05-1	5	31450404	65618793	34168389	19495872
VERT_L05-2	5	31450404	65618793	34168389	19397518
VERT_L05-3	5	31450404	65618793	34168389	20528845
VERT_L05-4	5	31450404	65618793	34168389	20528845
STIF_L11-1	11	4500395	38611484	34111089	18641172
STIF_L11-2	11	4500395	38611484	34111089	18641172
STIF_L11-3	11	4500395	38611484	34111089	18641172
STIF_L11-4	11	4500395	38611484	34111089	18641172
FLA_L15-2	15	81144334	115100882	33956548	15318717
WHC_L15-4	15	81144334	115100882	33956548	15318717
JUI_L17-1	17	7317225	41244839	33927614	11471059
MCOL_L11-5	11	38611314	72430112	33818798	16174342
WHC_L11-4	11	38611314	72430112	33818798	16174342
BI_L15-2	15	106504379	140311899	33807520	22496488
TN_L09-1	9	9886403	43690800	33804397	18219525
STIF_L03-2	3	21464862	55203477	33738615	17121599
CL_L03-1	3	21464862	55203477	33738615	22509953
LEUK_L03-3	3	21464862	55203477	33738615	22509953
ADIPO_L16-1	16	26161343	59762297	33600954	20667088
ADG_L03-5	3	21623044	55203477	33580433	16879361
CLEN_L03-5	3	21623044	55203477	33580433	16879361
CW_L03-2	3	21623044	55203477	33580433	16879361
DCCT_L03-3	3	21623044	55203477	33580433	16879361
DCCT_L03-4	3	21623044	55203477	33580433	16879361
DCST_L03-2	3	21623044	55203477	33580433	16879361
DCST_L03-3	3	21623044	55203477	33580433	16879361
FCR_L03-2	3	21623044	55203477	33580433	16879361
LEGT_L03-2	3	21623044	55203477	33580433	16879361
LEGT_L03-3	3	21623044	55203477	33580433	16879361
LT_L03-8	3	21623044	55203477	33580433	10.1016/S0301-6226(01)00226-3
OST_L03-8	3	21623044	55203477	33580433	16879361
OST_L03-9	3	21623044	55203477	33580433	16879361
BW_L17-2	17	11074545	44654808	33580263	24797173
RBC_L03-7	3	60754937	94163030	33408093	20584270
BFT_L01-29	1	203180359	236403387	33223028	20667088
SLT_L04-2	4	22349107	55537397	33188290	18812458
LM_L02-8	2	40741033	73888039	33147006	19284675
FA_L02-3	2	41422522	74545807	33123285	21926318
LMA_L06-2	6	39298216	72410909	33112693	25888076
WHC_L06-6	6	39298216	72410909	33112693	18304368
MFC_L06-4	6	87945102	121002869	33057767	10859367
WHC_L06-4	6	21399471	54331704	32932233	11768109
LEGC_L06-1	6	21399471	54331658	32932187	10.1017/S1357729800053418
PH_L02-7	2	9502463	42053965	32551502	21146324
PH_L02-8	2	9502463	42053965	32551502	21146324
PH_L02-9	2	9502463	42053965	32551502	21146324
STIF_L02-10	2	42053875	74589141	32535266	16441291
TEND_L02-6	2	42053875	74589141	32535266	16441291
BI_L12-1	12	13273310	45785312	32512002	22496488
MCOL_L03-5	3	22733374	55203477	32470103	19397518
OST_L03-10	3	22733374	55203477	32470103	20528845
DCST_L01-4	1	228534068	260983359	32449291	12534217
LEGC_L01-1	1	228534068	260983359	32449291	10.1017/S1357729800053418
LEGT_L01-18	1	228534068	260983359	32449291	10.1017/S1357729800053418
MA_L01-3	1	228534068	260983359	32449291	10.1017/S1357729800053418
BFT_L14-3	14	6464391	38819109	32354718	10.1016/S0301-6226(01)00226-3
MCOL_L14-2	14	6464391	38819109	32354718	11768109
BPA_L06-5	6	21399471	53744008	32344537	22496488
STIF_L10-5	10	27892009	59906507	32014498	18641172
MCOM_L06-7	6	54331590	85818876	31487286	15670126
ADG_L06-1	6	2171433	33488692	31317259	17459017
BFT_L06-2	6	2171433	33488692	31317259	18712441
DCCT_L06-1	6	2171433	33488692	31317259	18712441
DCCT_L06-2	6	2171433	33488692	31317259	18712441
DCST_L06-1	6	2171433	33488692	31317259	17459017
DCST_L06-2	6	2171433	33488692	31317259	18712441
MC_L06-1	6	2171433	33488692	31317259	18712441
SFA_L06-1	6	2171433	33488692	31317259	18712441
WHC_L06-1	6	2171433	33488692	31317259	18712441
MCOL_G05-2	5	23803711	55116734	31313023	17697135
BFT_L12-5	12	23803711	55116734	31313023	16293120
BFT_L12-6	12	23803711	55116734	31313023	18712441
BCT_L12-3	12	23803711	55116734	31313023	18712441
BW_L12-9	12	23803711	55116734	31313023	17459017
BW_L12-10	12	23803711	55116734	31313023	18712441
II_L12-10	12	23803711	55116734	31313023	21199392
II_L12-11	12	23803711	55116734	31313023	21199392
II_L12-12	12	23803711	55116734	31313023	21199392
II_L05-5	5	10402273	41706841	31304568	19490209
DT_L05-1	5	1356261	32479421	31123160	11752713
RTI_L13-1	13	3205563	34300783	31095220	19496771
SLT_L17-1	17	28461127	59507555	31046428	21752294
II_L17-9	17	28461127	59507555	31046428	19490209
LEUK_L02-3	2	19431479	50449104	31017625	22509953
LEUK_L02-4	2	19431479	50449104	31017625	22509953
DT_L16-1	16	6476075	37474615	30998540	11752713
OST_L17-2	17	13721562	44654808	30933246	19392826
OST_L17-3	17	13721562	44654808	30933246	19392826
BW_L04-14	4	31627549	62483919	30856370	9814894
ADF_L04-2	4	62483797	93216796	30732999	10098263
ADG_L04-25	4	62483797	93216796	30732999	9814894
ADG_L04-26	4	62483797	93216796	30732999	10098263
BFT_L04-35	4	62483797	93216796	30732999	10098263
CLEN_L04-9	4	62483797	93216796	30732999	10098263
LEUK_L04-7	4	62483797	93216796	30732999	22509953
BFT_L17-1	17	7317225	38039154	30721929	18096115
RBC_L17-1	17	7317225	38039154	30721929	22035003
CY_L04-1	4	97487872	128169356	30681484	15318717
TN_L01-4	1	231290784	261971255	30680471	11263822
BFT_L11-2	11	7934348	38611484	30677136	17965327
ET_L09-1	9	9886403	40448299	30561896	19392826
FT_L09-6	9	31689169	62141470	30452301	24987066
WHC_L05-1	5	1356261	31753216	30396955	15318717
LEGT_L06-3	6	9933034	40328749	30395715	16543555
LEGT_L06-4	6	9933034	40328749	30395715	16543555
TEXT_L06-2	6	9933034	40328749	30395715	16543555
GLY_L06-2	6	70900436	101183062	30282626	18791141
TN_L06-5	6	70900436	101183062	30282626	19226448
LT_L06-12	6	70900436	101183062	30282626	19522880
BFT_L14-14	14	93752483	123969025	30216542	18307580
BFT_L14-15	14	93752483	123969025	30216542	18307580
DCST_L14-3	14	93752483	123969025	30216542	18307580
LEGT_L14-6	14	93752483	123969025	30216542	18307580
LEGT_L14-7	14	93752483	123969025	30216542	18307580
OST_L14-2	14	93752483	123969025	30216542	18307580
MCOL_L01-3	1	17012236	47189223	30176987	17121599
DCST_L11-9	11	38611314	68707334	30096020	12534217
STIF_L11-6	11	38611314	68707334	30096020	18641172
TN_L11-2	11	38611314	68707334	30096020	18219525
BFT_L02-28	2	15987	30100830	30084843	11403749
BFT_L02-29	2	15987	30100830	30084843	11403749
BFT_L02-30	2	15987	30100830	30084843	11403749
ADG_L01-30	1	221559490	251616513	30057023	16978171
BFT_L01-30	1	221559490	251616513	30057023	16978171
IC_L06-6	6	91019961	121002869	29982908	19490209
II_L06-13	6	91019961	121002869	29982908	21199392
SLT_L06-2	6	91019961	121002869	29982908	21752294
ADIPO_L04-1	4	35731832	65530511	29798679	20667088
ADIPO_L04-2	4	35731832	65530511	29798679	20667088
PH_L0X-3	X	8301048	38010444	29709396	21146324
STIF_L02-7	2	30398586	60080066	29681480	15644501
ET_L08-4	8	85357082	115030703	29673621	19392826
ET_L08-5	8	85357082	115030703	29673621	19392826
DT_L06-16	6	56408250	85818876	29410626	22509953
WHC_L16-3	16	21352644	50761256	29408612	18304368
WHC_L16-4	16	21352644	50761256	29408612	18304368
MCOL_L13-6	13	31361944	60700837	29338893	19397518
MCOL_L13-7	13	31361944	60700837	29338893	19397518
MCOL_L13-8	13	31361944	60700837	29338893	19397518
ADG_L02-14	2	100758372	129970149	29211777	11403749
BFT_L02-79	2	100758372	129970149	29211777	12534217
CW_L02-9	2	100758372	129970149	29211777	12534217
LEGT_L02-18	2	100758372	129970149	29211777	10.1017/S1357729800053418
II_L17-8	17	15631024	44654808	29023784	17336038
II_L17-7	17	15631024	44654808	29023784	19016680
IMMU_L17-4	17	15631024	44654808	29023784	18307579
SFW_L05-1	5	31753128	60739068	28985940	20667088
BPA_L08-2	8	2421392	31334257	28912865	22496488
MCOL_L08-4	8	2421392	31334257	28912865	18304368
ADG_L01-31	1	228534068	257339473	28805405	18712441
BFT_L01-31	1	228534068	257339473	28805405	18712441
DCCT_L01-15	1	228534068	257339473	28805405	18712441
LT_L06-17	6	111339073	140125016	28785943	10341088
II_L0X-1	X	657997	29309385	28651388	17336038
MT_L0X-1	X	657997	29309385	28651388	18641172
MT_L0X-2	X	657997	29309385	28651388	18641172
RBC_L0X-1	X	657997	29309385	28651388	17627803
IMMU_L0X-1	X	657997	29309385	28651388	18307579
DCCT_L04-7	4	93216689	121844970	28628281	18712441
WHC_L04-6	4	93216689	121844970	28628281	18712441
IC_L04-1	4	93216689	121844970	28628281	19490209
IC_L04-2	4	93216689	121844970	28628281	19490209
IC_L04-3	4	93216689	121844970	28628281	19490209
IC_L04-4	4	93216689	121844970	28628281	19490209
IC_L04-5	4	93216689	121844970	28628281	19490209
IC_L04-6	4	93216689	121844970	28628281	19490209
IC_L04-7	4	93216689	121844970	28628281	19490209
II_L04-3	4	93216689	121844970	28628281	19490209
II_L14-6	14	28002962	56602915	28599953	20477803
AAB_L03-7	3	94162888	122687708	28524820	19076735
II_L03-16	3	94162888	122687708	28524820	19016680
II_L03-15	3	94162888	122687708	28524820	19016680
FACOM_L01-17	1	46922144	75422035	28499891	24295214
ET_L02-1	2	91659538	120141972	28482434	19392826
MCOL_L14-20	14	111721428	140201704	28480276	17697135
MCOL_L14-21	14	111721428	140201704	28480276	17697135
STIF_L14-14	14	111721428	140201704	28480276	17697135
STIF_L14-15	14	111721428	140201704	28480276	17697135
WHC_L14-6	14	111721428	140201704	28480276	17697135
II_L14-10	14	111721428	140201704	28480276	21199392
DCCT_L14-1	14	111721428	140201704	28480276	17697135
LM_L14-4	14	111721428	140201704	28480276	17697135
DT_L16-4	16	37474515	65942663	28468148	17336038
II_L16-7	16	37474515	65942663	28468148	19016680
ENZY_L12-2	12	26227352	54677995	28450643	22496488
TEXT_L09-5	9	83847855	112275955	28428100	26439998
LEUK_L13-1	13	24817329	53239899	28422570	21923905
LEUK_L13-2	13	24817329	53239899	28422570	21923905
LEUK_L13-3	13	24817329	53239899	28422570	21923905
LEUK_L13-4	13	24817329	53239899	28422570	21923905
FT_L16-4	16	42230475	70577850	28347375	24987066
MCOL_L04-15	4	93503106	121844970	28341864	20495113
MA_L15-1	15	21782540	50111472	28328932	19291137
SLT_L06-3	6	92775569	121002869	28227300	18812458
STIF_L01-3	1	182909919	210988570	28078651	17121599
BFT_L04-42	4	65157823	93216796	28058973	11048916
BFW_L04-5	4	65157823	93216796	28058973	11048916
BW_L04-20	4	65157823	93216796	28058973	11048916
FACOM_L04-46	4	65157823	93216796	28058973	11048916
FACOM_L04-47	4	65157823	93216796	28058973	11048916
FACOM_L04-48	4	65157823	93216796	28058973	11048916
LMA_L04-1	4	65157823	93216796	28058973	11048916
DCST_L10-3	10	27892009	55931965	28039956	18712441
MC_L10-4	10	27892009	55931965	28039956	18712441
STIF_L10-4	10	27892009	55931965	28039956	18712441
DCST_L06-38	6	97709558	125561111	27851553	21875434
ADG_L07-4	7	11096753	38943680	27846927	12968689
ADG_L07-5	7	11096753	38943680	27846927	12968689
ADG_L07-6	7	11096753	38943680	27846927	12968689
ADG_L07-7	7	11096753	38943680	27846927	18712441
ADG_L07-8	7	11096753	38943680	27846927	18712441
BFT_L07-7	7	11096753	38943680	27846927	10859367
BFT_L07-8	7	11096753	38943680	27846927	10920235
BFT_L07-9	7	11096753	38943680	27846927	10920235
BFT_L07-10	7	11096753	38943680	27846927	10920235
DCST_L07-5	7	11096753	38943680	27846927	18712441
LM_L07-4	7	11096753	38943680	27846927	10859367
MC_L07-1	7	11096753	38943680	27846927	12968689
MC_L07-2	7	11096753	38943680	27846927	12968689
ODOR_L07-1	7	11096753	38943680	27846927	11309662
PH_L07-4	7	11096753	38943680	27846927	12968689
PH_L07-5	7	11096753	38943680	27846927	12968689
DCCT_L01-16	1	237466828	265269059	27802231	10.1046/j.0931-2668.2003.00408.x
IC_L01-5	1	237466828	265269059	27802231	17336038
TFC_L01-3	1	237466828	265269059	27802231	10.1046/j.0931-2668.2003.00408.x
ADIPO_L01-4	1	237466828	265269059	27802231	20667088
BFW_L01-3	1	237466828	265269059	27802231	20667088
IC_L01-3	1	237466828	265269059	27802231	19016680
IC_L01-4	1	237466828	265269059	27802231	19016680
IMMU_L01-10	1	237466828	265269059	27802231	18307579
LEUK_L01-12	1	237466828	265269059	27802231	18307579
ADF_L01-1	1	150922608	178298636	27376028	20667088
BFT_L01-18	1	150922608	178298636	27376028	20667088
BFT_L01-19	1	150922608	178298636	27376028	20667088
BFW_L01-2	1	150922608	178298636	27376028	20667088
CW_L01-9	1	150922608	178298636	27376028	20667088
DCCT_L01-11	1	150922608	178298636	27376028	20667088
EXTF_L01-4	1	150922608	178298636	27376028	20667088
SFA_L01-2	1	150922608	178298636	27376028	20667088
SFW_L01-5	1	150922608	178298636	27376028	20667088
STIF_L02-8	2	33052103	60080066	27027963	15644501
ADG_L17-3	17	11074545	38039154	26964609	16075373
CLEN_L17-2	17	11074545	38039154	26964609	12534217
CW_L17-1	17	11074545	38039154	26964609	12534217
DCST_L17-1	17	11074545	38039154	26964609	12534217
FEEDIN_L17-1	17	11074545	38039154	26964609	16075373
LEGC_L07-1	7	23700567	50645131	26944564	10.1017/S1357729800053418
LEGT_L07-2	7	23700567	50645131	26944564	10.1017/S1357729800053418
MCOL_L07-8	7	23700567	50645131	26944564	12462246
MCOL_L07-9	7	23700567	50645131	26944564	12462246
MCOM_L07-1	7	23700567	50645131	26944564	15670126
BW_L01-7	1	20245754	47189223	26943469	12143309
MCT_L01-1	1	20245754	47189223	26943469	12693097
MCOL_L0X-2	X	8301048	35185973	26884925	17121599
LM_L15-2	15	21782540	48468505	26685965	21040587
BONE_L04-3	4	70836977	97487996	26651019	18840302
PH_L04-7	4	70836977	97487996	26651019	18791141
PH_L04-8	4	70836977	97487996	26651019	18791141
CLEN_L04-12	4	70836977	97487996	26651019	19397518
CLEN_L04-13	4	70836977	97487996	26651019	19397518
CLEN_L04-14	4	70836977	97487996	26651019	20528845
CLEN_L04-15	4	70836977	97487996	26651019	20528845
ET_L04-1	4	70836977	97487996	26651019	19392826
ET_L04-2	4	70836977	97487996	26651019	19392826
FACOM_L04-50	4	70836977	97487996	26651019	19133937
FACOM_L04-51	4	70836977	97487996	26651019	19133937
FACOM_L04-52	4	70836977	97487996	26651019	19133937
FACOM_L04-53	4	70836977	97487996	26651019	19133937
FACOM_L04-54	4	70836977	97487996	26651019	19133937
FACOM_L04-55	4	70836977	97487996	26651019	19133937
FACOM_L04-56	4	70836977	97487996	26651019	19133937
FACOM_L04-57	4	70836977	97487996	26651019	19133937
LEGT_L04-11	4	70836977	97487996	26651019	19151150
LEGT_L04-12	4	70836977	97487996	26651019	19151150
LM_L04-5	4	70836977	97487996	26651019	20528845
MCOL_L04-5	4	70836977	97487996	26651019	19397518
MCOL_L04-6	4	70836977	97487996	26651019	19397518
MCOL_L04-7	4	70836977	97487996	26651019	19397518
OST_L04-13	4	70836977	97487996	26651019	19397518
OST_L04-14	4	70836977	97487996	26651019	19397518
OST_L04-15	4	70836977	97487996	26651019	20528845
OST_L04-16	4	70836977	97487996	26651019	20528845
OST_L04-17	4	70836977	97487996	26651019	20528845
OST_L04-18	4	70836977	97487996	26651019	20528845
OST_L04-19	4	70836977	97487996	26651019	19392826
OST_L04-20	4	70836977	97487996	26651019	19392826
OST_L04-21	4	70836977	97487996	26651019	20433520
VERT_L04-6	4	70836977	97487996	26651019	19397518
VERT_L04-7	4	70836977	97487996	26651019	19397518
VERT_L04-8	4	70836977	97487996	26651019	19397518
VERT_L04-9	4	70836977	97487996	26651019	19397518
VERT_L04-10	4	70836977	97487996	26651019	19397518
VERT_L04-11	4	70836977	97487996	26651019	20528845
VERT_L04-12	4	70836977	97487996	26651019	20528845
VERT_L04-13	4	70836977	97487996	26651019	20528845
VERT_L04-14	4	70836977	97487996	26651019	20528845
VERT_L04-15	4	70836977	97487996	26651019	20528845
VERT_L04-16	4	70836977	97487996	26651019	20528845
WHC_L02-19	2	13603746	40236299	26632553	22509991
FACOM_L01-7	1	17530174	44084842	26554668	22785162
FACOM_L01-8	1	17530174	44084842	26554668	22785162
FACOM_L01-9	1	17530174	44084842	26554668	22785162
FACOM_L01-10	1	17530174	44084842	26554668	22785162
BFT_L07-47	7	23700567	50131307	26430740	11471058
BFT_L07-48	7	23700567	50131307	26430740	11471058
BFT_L07-34	7	17660668	43917948	26257280	11167524
DCST_L02-29	2	111747879	137965436	26217557	15956455
TEND_L02-10	2	111747879	137965436	26217557	16230643
TEND_L02-11	2	111747879	137965436	26217557	15956455
DCST_L02-26	2	74545669	100758528	26212859	12534217
DCST_L02-27	2	74545669	100758528	26212859	12534217
PH_L02-18	2	74545669	100758528	26212859	16282609
STIF_L02-14	2	74545669	100758528	26212859	18641172
BFT_L06-21	6	54331580	80503144	26171564	10.1016/S0301-6226(01)00226-3
II_L02-9	2	9537879	35575534	26037655	19490209
RIB_L16-1	16	24736085	50761256	26025171	17121599
LEUK_L16-3	16	40082002	65926425	25844423	22509953
MCOL_L03-11	3	95546727	121367124	25820397	20495113
FRF_L09-3	9	108832330	134558898	25726568	10341088
ADG_L12-7	12	26227352	51948913	25721561	24797173
BW_L12-11	12	26227352	51948913	25721561	24797173
BFT_L14-1	14	6464391	32158082	25693691	11403749
BFT_L14-2	14	6464391	32158082	25693691	11403749
BFT_L06-3	6	3634221	29306951	25672730	11808631
MCOL_L06-5	6	3634221	29306951	25672730	15644501
MCOM_L06-1	6	3634221	29306951	25672730	15644501
STIF_L06-2	6	3634221	29306951	25672730	15644501
STIF_L06-3	6	3634221	29306951	25672730	15644501
RTI_L14-1	14	50023415	75678951	25655536	19496771
RTI_L14-2	14	50023415	75678951	25655536	19496771
IC_L14-18	14	17966779	43612555	25645776	22509953
II_L18-9	18	26590988	52186893	25595905	21199392
II_L18-5	18	26590988	52186893	25595905	19490209
II_L18-6	18	26590988	52186893	25595905	21199392
ADG_L04-27	4	65157823	90749395	25591572	16478944
ADG_L04-28	4	65157823	90749395	25591572	16478944
ADG_L04-29	4	65157823	90749395	25591572	16478944
BFT_L04-40	4	65157823	90749395	25591572	16478944
BFT_L04-41	4	65157823	90749395	25591572	16478944
BFW_L04-4	4	65157823	90749395	25591572	16478944
BW_L04-18	4	65157823	90749395	25591572	16478944
BW_L04-19	4	65157823	90749395	25591572	16478944
LEUK_L06-4	6	85818693	111339196	25520503	22509953
ET_L16-1	16	15310033	40720946	25410913	19392826
ET_L16-2	16	15310033	40720946	25410913	19392826
FAC_L16-1	16	15310033	40720946	25410913	19133937
FAC_L16-2	16	15310033	40720946	25410913	19133937
LEGT_L16-2	16	15310033	40720946	25410913	19151150
OST_L16-2	16	15310033	40720946	25410913	19392826
OST_L16-3	16	15310033	40720946	25410913	19392826
SQ_L16-2	16	15310033	40720946	25410913	18599669
DT_L06-4	6	8090008	33488692	25398684	11752713
DT_L06-5	6	8090008	33488692	25398684	11752713
MCOL_L17-1	17	3113865	28461234	25347369	17697135
PH_L17-1	17	3113865	28461234	25347369	17697135
STIF_L17-2	17	3113865	28461234	25347369	17697135
WHC_L17-1	17	3113865	28461234	25347369	17697135
WHC_L17-2	17	3113865	28461234	25347369	17697135
WHC_L17-3	17	3113865	28461234	25347369	17697135
WHC_L17-4	17	3113865	28461234	25347369	17697135
II_L17-3	17	3113865	28461234	25347369	19490209
II_L17-4	17	3113865	28461234	25347369	21199392
RBC_L14-1	14	86513871	111721569	25207698	20584270
RBC_L14-2	14	86513871	111721569	25207698	20584270
RBC_L14-3	14	86513871	111721569	25207698	20584270
PH_L16-3	16	40720740	65926425	25205685	18791141
MRF_L16-1	16	40720740	65926425	25205685	18789839
FACOM_L04-65	4	87225897	112330182	25104285	11309662
ODOR_L04-3	4	87225897	112330182	25104285	15670126
DCST_L10-1	10	2823765	27892272	25068507	12534217
STIF_L10-1	10	2823765	27892272	25068507	18641172
STIF_L10-2	10	2823765	27892272	25068507	18641172
STIF_L10-3	10	2823765	27892272	25068507	18641172
MCOL_L06-7	6	29306791	54331704	25024913	20495113
MCOL_L06-8	6	29306791	54331704	25024913	20495113
MCOL_L06-9	6	29306791	54331704	25024913	20495113
PH_L06-4	6	29306791	54331704	25024913	20495113
PH_L06-5	6	29306791	54331704	25024913	20495113
WHC_L06-5	6	29306791	54331704	25024913	20495113
DCCT_L01-13	1	178298484	203180460	24881976	10.1046/j.0931-2668.2003.00408.x
BFT_L01-24	1	178298484	203180460	24881976	20667088
DCST_L02-25	2	35575437	60385653	24810216	18712441
SFA_L02-4	2	35575437	60385653	24810216	18712441
II_L03-14	3	94162888	118967958	24805070	21199392
LEGC_L03-3	3	94162888	118967958	24805070	21418602
FT_L18-2	18	26590988	51206850	24615862	15537760
BFT_L08-7	8	19411566	43937447	24525881	11403749
DCST_L08-5	8	19411566	43937447	24525881	12486399
LEGT_L08-8	8	19411566	43937447	24525881	12486399
FACOM_L04-40	4	62345796	86724278	24378482	24295214
ADF_L01-3	1	240908813	265269059	24360246	20667088
ADIPO_L01-5	1	240908813	265269059	24360246	20667088
ADIPO_L01-6	1	240908813	265269059	24360246	20667088
BFW_L01-4	1	240908813	265269059	24360246	20667088
DCCT_L01-17	1	240908813	265269059	24360246	20667088
DCCT_L01-18	1	240908813	265269059	24360246	20667088
SFW_L01-7	1	240908813	265269059	24360246	20667088
TFC_L01-4	1	240908813	265269059	24360246	20667088
BFT_L06-104	6	40328602	64591167	24262565	21875434
IMMU_L08-16	8	85357082	109564839	24207757	16026345
IMMU_L08-17	8	85357082	109564839	24207757	16026345
LEUK_L08-3	8	85357082	109564839	24207757	16026345
LEUK_L08-4	8	85357082	109564839	24207757	16026345
LEUK_L08-5	8	85357082	109564839	24207757	16026345
RBC_L06-5	6	85818693	109842387	24023694	20584270
FLA_L14-1	14	14877811	38819109	23941298	15670126
FLA_L14-2	14	14877811	38819109	23941298	15670126
LEGT_L14-3	14	14877811	38819109	23941298	10.1017/S1357729800053418
MCOM_L14-3	14	14877811	38819109	23941298	15670126
ODOR_L14-1	14	14877811	38819109	23941298	15670126
ADF_L09-2	9	93480401	117371155	23890754	18307580
ADG_L09-16	9	93480401	117371155	23890754	18307580
ADG_L09-17	9	93480401	117371155	23890754	18307580
ADG_L09-18	9	93480401	117371155	23890754	18307580
ADG_L09-19	9	93480401	117371155	23890754	18307580
RBC_L03-4	3	37052991	60755060	23702069	20584270
LEUK_L04-3	4	73833633	97487996	23654363	21923905
IMMU_L04-3	4	73833633	97487996	23654363	24535855
OST_L09-3	9	40448165	64073103	23624938	20528845
OST_L09-4	9	40448165	64073103	23624938	20528845
TEXT_L09-4	9	40448165	64073103	23624938	19397518
CW_L07-7	7	66638006	90081766	23443760	20528845
LEGT_L03-4	3	21623044	45042734	23419690	22303314
BGA_L03-1	3	21623044	45042734	23419690	19076735
BI_L03-1	3	21623044	45042734	23419690	19076735
IC_L03-1	3	21623044	45042734	23419690	17336038
TEND_L06-3	6	121362641	144758967	23396326	18304368
TEND_L06-4	6	121362641	144758967	23396326	18304368
TEND_L06-5	6	121362641	144758967	23396326	18304368
TEXT_L06-19	6	121362641	144758967	23396326	18304368
SLT_L09-9	9	113958159	137229234	23271075	18812458
SLT_L09-10	9	113958159	137229234	23271075	18812458
SLT_L07-3	7	78077166	101271557	23194391	18812458
MCT_L02-2	2	16017	23191738	23175721	12693097
BONE_L11-2	11	54839619	77992528	23152909	18840302
SLT_L11-4	11	54839619	77992528	23152909	19495872
DT_L02-23	2	128133977	151275933	23141956	11752713
DT_L02-24	2	128133977	151275933	23141956	11752713
BONE_L15-1	15	35901907	59039674	23137767	18840302
BONE_L15-2	15	35901907	59039674	23137767	18840302
DS_L15-1	15	35901907	59039674	23137767	22444814
PH_L15-10	15	35901907	59039674	23137767	18791141
LEGT_L13-6	13	60700684	83827862	23127178	18840302
MRF_L13-1	13	60700684	83827862	23127178	18599669
BPA_L06-8	6	135635229	158663527	23028298	22496488
RBC_L06-6	6	135635229	158663527	23028298	22035003
RBC_L06-7	6	135635229	158663527	23028298	22035003
PH_L09-10	9	20766434	43690800	22924366	20495113
BFT_L01-15	1	97088044	119950866	22862822	14677848
BI_L08-1	8	2421392	25274429	22853037	22496488
FEEDIN_L12-1	12	890676	23726867	22836191	28500374
LMA_L13-1	13	8597010	31362090	22765080	25888076
PH_L02-10	2	19431479	42053965	22622486	18791141
IMMU_L02-5	2	19431479	42053965	22622486	19220229
LEGT_L02-14	2	19431479	42053965	22622486	19151150
LEGT_L02-15	2	19431479	42053965	22622486	19151150
OST_L02-7	2	19431479	42053965	22622486	20433520
AEO_L11-1	11	18380152	40961541	22581389	12643481
BFT_L11-7	11	18380152	40961541	22581389	12486399
FA_L01-3	1	249807291	272236214	22428923	22435620
ADG_L04-32	4	70836977	93216796	22379819	11849134
DCST_L04-9	4	70836977	93216796	22379819	16441291
FIRM_L04-1	4	70836977	93216796	22379819	16441291
TFC_L04-2	4	70836977	93216796	22379819	11849134
LCIR_L07-1	7	27953611	50285478	22331867	18567733
LCIR_L07-2	7	27953611	50285478	22331867	18567733
LM_L07-13	7	27953611	50285478	22331867	18567733
LT_L11-7	11	49608699	71920741	22312042	11263822
WHC_L14-5	14	89431975	111721569	22289594	11471059
ADIPO_L18-1	18	4383778	26591119	22207341	21926318
IMMU_L18-2	18	4383778	26591119	22207341	18307579
BFT_L11-12	11	51579118	73747551	22168433	17965327
BFT_L11-13	11	51579118	73747551	22168433	17965327
BFT_L11-14	11	51579118	73747551	22168433	21040587
BFT_L11-15	11	51579118	73747551	22168433	21040587
TFC_L11-2	11	51579118	73747551	22168433	17965327
TFC_L11-3	11	51579118	73747551	22168433	21040587
TEND_L16-1	16	15310033	37474615	22164582	21875434
ADIPO_L05-1	5	69619886	91713906	22094020	21926318
BFT_L04-39	4	65157823	87225986	22068163	17032783
BFT_L01-63	1	228534068	250598623	22064555	21875434
FA_L08-1	8	101485548	123543679	22058131	22435620
DCCT_L02-13	2	19431479	41424217	21992738	10.1046/j.0931-2668.2003.00408.x
CW_L02-5	2	19431479	41424217	21992738	21040563
STIF_L02-22	2	19431479	41424217	21992738	22509991
DCST_L12-4	12	23803711	45785312	21981601	12534217
TN_L16-2	16	23285772	45044436	21758664	17032781
BFT_L06-41	6	125560908	147232329	21671421	16978171
BFT_L06-42	6	125560908	147232329	21671421	12534217
BFT_L06-43	6	125560908	147232329	21671421	12534217
BFT_L06-44	6	125560908	147232329	21671421	18952727
DCST_L06-21	6	125560908	147232329	21671421	16978171
DCST_L06-22	6	125560908	147232329	21671421	12534217
FACOM_L06-16	6	125560908	147232329	21671421	14629115
LEGT_L06-10	6	125560908	147232329	21671421	16978171
LEGT_L06-11	6	125560908	147232329	21671421	16978171
OST_L06-13	6	125560908	147232329	21671421	12534217
TEXT_L06-22	6	125560908	147232329	21671421	12462246
BFT_L06-37	6	125560908	147232329	21671421	18952727
BFT_L06-38	6	125560908	147232329	21671421	18952727
BW_L06-20	6	125560908	147232329	21671421	18952727
BPA_L18-1	18	4383778	26036872	21653094	9363592
PH_L18-1	18	4383778	26036872	21653094	15890800
PH_L18-2	18	4383778	26036872	21653094	15890800
RBC_L18-1	18	4383778	26036872	21653094	9363592
FLA_L05-1	5	31450404	53087747	21637343	16441291
JUI_L05-1	5	31450404	53087747	21637343	16441291
BFT_L0X-23	X	42596115	64222569	21626454	11048919
BFT_L0X-24	X	42596115	64222569	21626454	11048919
BFT_L0X-25	X	42596115	64222569	21626454	11048919
DCST_L11-12	11	17057635	38673797	21616162	21875434
DCST_L11-13	11	17057635	38673797	21616162	21875434
DCST_L11-14	11	17057635	38673797	21616162	21875434
BFT_L13-2	13	3205563	24817467	21611904	12081803
FACOM_L08-19	8	65006962	86608162	21601200	22785162
FACOM_L08-20	8	65006962	86608162	21601200	22785162
FACOM_L08-21	8	65006962	86608162	21601200	22785162
FACOM_L08-22	8	65006962	86608162	21601200	22785162
FACOM_L08-23	8	65006962	86608162	21601200	22785162
FACOM_L08-24	8	65006962	86608162	21601200	22785162
LM_L04-6	4	90749254	112330182	21580928	17965326
IC_L11-1	11	17057635	38611484	21553849	19490209
IC_L11-2	11	17057635	38611484	21553849	19490209
II_L11-1	11	17057635	38611484	21553849	21199392
II_L11-2	11	17057635	38611484	21553849	21199392
II_L11-3	11	17057635	38611484	21553849	21199392
II_L11-4	11	17057635	38611484	21553849	21199392
II_L11-5	11	17057635	38611484	21553849	21199392
II_L11-6	11	17057635	38611484	21553849	21199392
SLT_L11-3	11	17057635	38611484	21553849	21752294
BONE_L01-2	1	249807291	271332408	21525117	18840302
GLY_L01-1	1	249807291	271332408	21525117	18791141
LEGT_L01-21	1	249807291	271332408	21525117	18840302
LEGT_L01-22	1	249807291	271332408	21525117	18840302
MCOL_L01-10	1	249807291	271332408	21525117	15318717
MCOM_L01-5	1	249807291	271332408	21525117	18791141
MCOM_L01-6	1	249807291	271332408	21525117	18791141
TN_L01-5	1	249807291	271332408	21525117	19226448
TN_L01-6	1	249807291	271332408	21525117	19226448
TN_L01-7	1	249807291	271332408	21525117	19226448
VERT_L01-3	1	249807291	271332408	21525117	14677848
VERT_L01-4	1	249807291	271332408	21525117	14677848
WHC_L01-3	1	249807291	271332408	21525117	11471059
CLEN_L01-5	1	249807291	271332408	21525117	19397518
CLEN_L01-6	1	249807291	271332408	21525117	19397518
CLEN_L01-7	1	249807291	271332408	21525117	20528845
CLEN_L01-8	1	249807291	271332408	21525117	20528845
LEGT_L01-20	1	249807291	271332408	21525117	19151150
LM_L01-6	1	249807291	271332408	21525117	19397518
LM_L01-7	1	249807291	271332408	21525117	20528845
MRF_L01-2	1	249807291	271332408	21525117	18599669
TEXT_L01-5	1	249807291	271332408	21525117	19397518
VERT_L01-1	1	249807291	271332408	21525117	19397518
VERT_L01-2	1	249807291	271332408	21525117	20528845
DCST_L17-6	17	38039062	59507555	21468493	12534217
ADG_L05-3	5	53087683	74507765	21420082	24797173
BFT_L06-40	6	125560908	146861117	21300209	12270105
TEXT_L06-20	6	125560908	146861117	21300209	12270105
TEXT_L06-21	6	125560908	146861117	21300209	12270105
ADG_L07-10	7	17660668	38943680	21283012	16478944
ADG_L07-11	7	17660668	38943680	21283012	16478944
BFT_L07-27	7	17660668	38943680	21283012	16478944
BFT_L07-28	7	17660668	38943680	21283012	16478944
BFT_L07-29	7	17660668	38943680	21283012	17669227
BFT_L07-30	7	17660668	38943680	21283012	17669227
BFT_L07-31	7	17660668	38943680	21283012	17669227
BFT_L07-32	7	17660668	38943680	21283012	17669227
BFT_L07-33	7	17660668	38943680	21283012	16478944
BFW_L07-1	7	17660668	38943680	21283012	16478944
BFW_L07-2	7	17660668	38943680	21283012	17669227
BW_L07-4	7	17660668	38943680	21283012	11403749
BW_L07-5	7	17660668	38943680	21283012	11403749
BW_L07-6	7	17660668	38943680	21283012	16478944
BW_L07-7	7	17660668	38943680	21283012	16478944
BW_L07-8	7	17660668	38943680	21283012	16478944
BW_L07-9	7	17660668	38943680	21283012	16478944
DCST_L07-6	7	17660668	38943680	21283012	16478944
DCST_L07-7	7	17660668	38943680	21283012	16478944
LEGT_L07-1	7	17660668	38943680	21283012	16478944
OST_L07-2	7	17660668	38943680	21283012	16478944
OST_L07-3	7	17660668	38943680	21283012	16478944
TEXT_L07-2	7	17660668	38943680	21283012	17669227
TEXT_L07-3	7	17660668	38943680	21283012	17669227
TFC_L07-3	7	17660668	38943680	21283012	17669227
TFC_L07-4	7	17660668	38943680	21283012	17669227
BPA_L12-1	12	4971875	26227441	21255566	22496488
LIPP_L12-2	12	4971875	26227441	21255566	22496488
BFT_L05-17	5	60738840	81851039	21112199	10.1016/S0301-6226(01)00226-3
LT_L05-2	5	60738840	81851039	21112199	10.1016/S0301-6226(01)00226-3
ODOR_L05-1	5	60738840	81851039	21112199	15670126
OST_L07-16	7	27953611	49010882	21057271	17998593
ADG_L09-8	9	20766434	41819810	21053376	11167524
HORM_L0X-1	X	8301048	29309385	21008337	20667088
HORM_L0X-2	X	8301048	29309385	21008337	20667088
LIPP_L0X-1	X	8301048	29309385	21008337	20667088
MCOL_L13-10	13	47299429	68282046	20982617	20495113
LEGT_L06-2	6	8396140	29306951	20910811	16978171
PH_L06-1	6	8396140	29306951	20910811	18791141
MCOL_L06-6	6	8396140	29306951	20910811	19397518
II_L12-1	12	2930707	23803890	20873183	21199392
II_L12-2	12	2930707	23803890	20873183	21199392
MCT_L06-3	6	33488539	54331704	20843165	22303314
VERT_L06-1	6	33488539	54331704	20843165	19397518
ADG_L02-11	2	19431479	40236299	20804820	21040563
DCCT_L02-12	2	19431479	40236299	20804820	20667088
TFC_L02-2	2	19431479	40236299	20804820	20667088
SLT_L09-1	9	72210	20766573	20694363	18812458
BW_L11-2	11	45845039	66462765	20617726	11403749
ADG_L18-2	18	5476853	26036872	20560019	11403749
BW_L18-4	18	5476853	26036872	20560019	11403749
BW_L18-5	18	5476853	26036872	20560019	11403749
LEGT_L18-1	18	5476853	26036872	20560019	10.1017/S1357729800053418
BFT_L09-2	9	9886403	30434188	20547785	15644499
DT_L11-2	11	4500395	24989454	20489059	11752713
RBC_L11-1	11	4500395	24989454	20489059	17627803
IMMU_L11-1	11	4500395	24989454	20489059	18307579
IMMU_L11-2	11	4500395	24989454	20489059	18307579
MA_L11-1	11	4500395	24989454	20489059	19291137
FAC_L13-1	13	10902334	31362090	20459756	19133937
IMMU_L13-1	13	10902334	31362090	20459756	19220229
MCOL_L13-4	13	10902334	31362090	20459756	19397518
RBC_L13-1	13	10902334	31362090	20459756	18855049
RBC_L13-2	13	10902334	31362090	20459756	18855049
RBC_L10-5	10	36349953	56782452	20432499	17627803
RBC_L10-6	10	36349953	56782452	20432499	17627803
II_L05-16	5	72530184	92929652	20399468	17336038
MA_L05-4	5	72530184	92929652	20399468	19291137
MA_L05-5	5	72530184	92929652	20399468	19291137
IMMU_L08-2	8	19411566	39773416	20361850	18307579
IMMU_L08-3	8	19411566	39773416	20361850	18307579
MA_L08-5	8	19411566	39773416	20361850	19291137
TN_L14-1	14	76798932	97107616	20308684	18219525
TN_L11-1	11	18380152	38673797	20293645	11263822
BFT_L06-6	6	33488539	53744008	20255469	16089036
BFT_L14-16	14	111721428	131953246	20231818	12534217
DCST_L14-4	14	111721428	131953246	20231818	12534217
MCOL_L14-19	14	111721428	131953246	20231818	11768109
PH_L14-4	14	111721428	131953246	20231818	11768109
STIF_L14-13	14	111721428	131953246	20231818	18641172
DCST_L11-2	11	18380152	38611484	20231332	9781480
DCST_L11-3	11	18380152	38611484	20231332	17179536
DCST_L11-4	11	18380152	38611484	20231332	16543555
DCST_L11-5	11	18380152	38611484	20231332	16543555
DCST_L11-6	11	18380152	38611484	20231332	17179536
DCST_L11-7	11	18380152	38611484	20231332	9781480
DCST_L11-8	11	18380152	38611484	20231332	16543555
FCR_L11-1	11	18380152	38611484	20231332	16075373
MCOM_L11-4	11	18380152	38611484	20231332	16526961
FT_L07-5	7	23700567	43917948	20217381	10341088
BFT_L04-26	4	55096400	75173456	20077056	10.1016/S0301-6226(01)00226-3
BPA_L05-4	5	81362663	101433226	20070563	22496488
FLA_L09-1	9	40448165	60517798	20069633	15318717
MCOM_L02-3	2	54515602	74545807	20030205	16526961
FLA_L06-2	6	34334752	54331658	19996906	15670126
FLA_L06-3	6	34334752	54331658	19996906	15670126
ADG_L12-3	12	17405297	37376715	19971418	11403749
BFT_L12-4	12	17405297	37376715	19971418	11403749
BW_L12-6	12	17405297	37376715	19971418	11403749
BFT_L15-6	15	28498864	48468505	19969641	17121599
DCST_L15-1	15	61279991	81144445	19864454	17121599
MT_L09-1	9	117371036	137229234	19858198	18641172
LEGT_L13-1	13	11582530	31362090	19779560	16543555
LEGT_L13-2	13	11582530	31362090	19779560	16543555
PH_L13-2	13	11582530	31362090	19779560	16543555
VERT_L01-5	1	251616375	271332408	19716033	11167524
ADG_L13-2	13	5130543	24817467	19686924	17459017
BFT_L13-4	13	5130543	24817467	19686924	17459017
BFT_L13-5	13	5130543	24817467	19686924	17459017
DT_L13-1	13	5130543	24817467	19686924	17336038
II_L13-1	13	5130543	24817467	19686924	17336038
MA_L13-1	13	5130543	24817467	19686924	19291137
DCST_L03-6	3	75861047	95546883	19685836	17121599
MCOL_L03-7	3	75861047	95546883	19685836	17121599
STIF_L03-3	3	75861047	95546883	19685836	17121599
STIF_L03-4	3	75861047	95546883	19685836	17121599
FACOM_L09-6	9	20766434	40448299	19681865	17705816
CLEN_L09-5	9	20766434	40448299	19681865	19397518
CLEN_L09-6	9	20766434	40448299	19681865	20528845
MCT_L09-1	9	20766434	40448299	19681865	19397518
OST_L09-2	9	20766434	40448299	19681865	20528845
ODOR_L10-1	10	36349953	55931965	19582012	15670126
DCST_L03-7	3	95546727	115031622	19484895	22303314
PH_L03-11	3	95546727	115031622	19484895	15473302
PH_L03-12	3	95546727	115031622	19484895	22303314
II_L02-4	2	15987	19431551	19415564	21199392
II_L02-5	2	15987	19431551	19415564	21199392
MA_L10-1	10	16936086	36350024	19413938	10.1017/S1357729800053418
WHC_L16-6	16	1956847	21352789	19395942	22509991
LT_L11-8	11	51604076	70929671	19325595	18096115
BFT_L04-6	4	12345914	31627648	19281734	17965327
BFT_L04-7	4	12345914	31627648	19281734	21040587
BFT_L04-8	4	12345914	31627648	19281734	21040587
LM_L04-1	4	12345914	31627648	19281734	17965327
LM_L04-2	4	12345914	31627648	19281734	21040587
ADIPO_L06-1	6	2171433	21399634	19228201	21926318
BFT_L06-1	6	2171433	21399634	19228201	12534217
BGA_L06-1	6	2171433	21399634	19228201	19076735
FACOM_L06-1	6	2171433	21399634	19228201	14629115
RBC_L06-1	6	2171433	21399634	19228201	17627803
MA_L06-1	6	2171433	21399634	19228201	19291137
CLEN_L17-3	17	22059728	41244839	19185111	16573530
ADG_L04-44	4	93216689	112330182	19113493	11849134
LM_L04-7	4	93216689	112330182	19113493	9814894
MCOL_L04-17	4	93216689	112330182	19113493	16104385
MCOL_L04-18	4	93216689	112330182	19113493	16104385
MCOL_L04-19	4	93216689	112330182	19113493	12462246
MCOL_L04-20	4	93216689	112330182	19113493	9814894
MCOL_L04-21	4	93216689	112330182	19113493	12462246
ADG_L04-43	4	93216689	112330182	19113493	21108822
RBC_L13-13	13	183560475	202616799	19056324	22035003
SLT_L13-13	13	183560475	202616799	19056324	22496488
BFT_L01-62	1	101015881	119950866	18934985	21875434
TEND_L01-1	1	101015881	119950866	18934985	21875434
BFT_L05-8	5	12881238	31753216	18871978	22303314
MC_L05-1	5	12881238	31753216	18871978	22509991
STIF_L05-1	5	12881238	31753216	18871978	22509991
DCST_L02-24	2	23191538	42053965	18862427	17121599
PH_L01-2	1	13912064	32748196	18836132	16293120
CLEN_L12-2	12	4971875	23803890	18832015	17459017
SLT_L12-1	12	4971875	23803890	18832015	21752294
SLT_L12-2	12	4971875	23803890	18832015	21752294
SLT_L12-3	12	4971875	23803890	18832015	18812458
SLT_L12-4	12	4971875	23803890	18832015	18812458
LEGT_L05-2	5	12881238	31450544	18569306	18840302
LEGT_L05-3	5	12881238	31450544	18569306	18840302
MCOL_L05-8	5	12881238	31450544	18569306	19397518
MCOL_L05-9	5	12881238	31450544	18569306	19397518
OST_L05-1	5	12881238	31450544	18569306	20433520
VERT_L05-1	5	12881238	31450544	18569306	20528845
TEXT_L06-24	6	140124868	158663527	18538659	11808631
BFT_L11-11	11	49608699	68132230	18523531	21040563
CLEN_L01-3	1	231290784	249807420	18516636	19397518
FT_L01-8	1	231290784	249807420	18516636	18694548
LEGT_L01-19	1	231290784	249807420	18516636	19151150
STIF_L01-4	1	231290784	249807420	18516636	19912421
BPA_L01-1	1	13912064	32344429	18432365	22496488
LM_L13-2	13	12944666	31362090	18417424	17998593
DT_L08-12	8	61067738	79482539	18414801	25886970
CLEN_L0X-5	X	104300012	122711217	18411205	11471058
MCOL_L04-8	4	75173330	93503228	18329898	17179536
MCOL_L04-9	4	75173330	93503228	18329898	17179536
MCOL_L04-10	4	75173330	93503228	18329898	17179536
MCOL_L04-11	4	75173330	93503228	18329898	17179536
DCST_L16-2	16	6476075	24736236	18260161	12534217
DCST_L02-30	2	129970064	148111766	18141702	12534217
STIF_L02-20	2	129970064	148111766	18141702	18641172
DT_L04-9	4	110038674	128169356	18130682	11752713
II_L04-5	4	110038674	128169356	18130682	19016680
TEXT_L02-3	2	23191538	41312864	18121326	12645259
BFT_L16-4	16	59762215	77853696	18091481	17459017
BFT_L16-5	16	59762215	77853696	18091481	17459017
BFT_L16-6	16	59762215	77853696	18091481	17459017
BFT_L16-7	16	59762215	77853696	18091481	18712441
DCCT_L16-5	16	59762215	77853696	18091481	17459017
II_L16-12	16	59762215	77853696	18091481	20567833
II_L16-13	16	59762215	77853696	18091481	19490209
II_L16-14	16	59762215	77853696	18091481	19490209
SLT_L16-1	16	59762215	77853696	18091481	21752294
AEO_L04-5	4	75412050	93503228	18091178	12643481
DCCT_L06-9	6	54331580	72410909	18079329	21040587
DCCT_L06-10	6	54331580	72410909	18079329	21040587
FIRM_L06-1	6	54331580	72410909	18079329	22303314
FACOM_L07-3	7	23700567	41761151	18060584	19648499
LT_L05-6	5	72530184	90526130	17995946	11263822
ADG_L03-6	3	55203303	73183068	17979765	21040563
ADG_L03-7	3	55203303	73183068	17979765	21040563
CW_L03-5	3	55203303	73183068	17979765	21040563
ADG_L04-3	4	4387756	22349271	17961515	18712441
ADG_L04-4	4	4387756	22349271	17961515	18712441
BFT_L04-3	4	4387756	22349271	17961515	17459017
BFT_L04-4	4	4387756	22349271	17961515	17459017
DCCT_L04-2	4	4387756	22349271	17961515	18712441
DCST_L04-2	4	4387756	22349271	17961515	18712441
MCT_L06-2	6	21399471	39298336	17898865	18304368
PH_L06-2	6	21399471	39298336	17898865	18304368
TEXT_L06-3	6	21399471	39298336	17898865	18304368
WHC_L06-2	6	21399471	39298336	17898865	18304368
WHC_L06-3	6	21399471	39298336	17898865	18304368
PH_L03-13	3	112467671	130304308	17836637	11808631
JUI_L13-1	13	11582530	29413708	17831178	16441291
BPA_L05-2	5	1356261	19161068	17804807	22496488
IC_L05-2	5	1356261	19161068	17804807	22509953
ADG_L04-35	4	75412050	93216796	17804746	21108822
BFT_L04-44	4	75412050	93216796	17804746	21108822
MCOM_L18-7	18	26036754	43736345	17699591	15890800
MCOM_L18-8	18	26036754	43736345	17699591	15890800
MCOM_L18-9	18	26036754	43736345	17699591	15318717
BW_L02-7	2	24366621	42053965	17687344	15956455
JUI_L02-3	2	24366621	42053965	17687344	15956455
LM_L08-6	8	22122387	39773416	17651029	17998593
LEGT_L18-2	18	8948276	26591119	17642843	21418602
WHC_L18-2	18	8948276	26591119	17642843	11768109
CLEN_L07-4	7	26313575	43917948	17604373	22303314
DCCT_L07-5	7	26313575	43917948	17604373	22303314
LEGT_L07-3	7	26313575	43917948	17604373	22303314
LM_L07-11	7	26313575	43917948	17604373	22303314
OST_L07-6	7	26313575	43917948	17604373	22303314
DCST_L06-32	6	147232169	164768886	17536717	12534217
DCST_L06-33	6	147232169	164768886	17536717	12534217
LM_L06-7	6	147232169	164768886	17536717	12270105
LM_L06-8	6	147232169	164768886	17536717	12270105
LM_L06-4	6	147232169	164768886	17536717	10754115
TN_L10-2	10	42383968	59906507	17522539	16293122
ADG_L08-7	8	10588469	28105442	17516973	12807782
ADG_L08-8	8	10588469	28105442	17516973	12968689
ADG_L08-9	8	10588469	28105442	17516973	12968689
BFT_L08-3	8	10588469	28105442	17516973	12968689
BFT_L08-4	8	10588469	28105442	17516973	12968689
BFT_L08-5	8	10588469	28105442	17516973	12968689
CLEN_L08-2	8	10588469	28105442	17516973	12807782
CLEN_L08-3	8	10588469	28105442	17516973	12807782
DCCT_L08-2	8	10588469	28105442	17516973	12968689
II_L11-13	11	38611314	56127782	17516468	19490209
MCOL_L14-6	14	10526031	28003075	17477044	21146324
PH_L08-2	8	10588469	28062641	17474172	16441291
MCOL_L13-11	13	119230327	136698689	17468362	19397518
LEGT_L16-1	16	1956847	19398001	17441154	10.1017/S1357729800053418
CW_L02-6	2	41422522	58722987	17300465	21040563
CW_L02-7	2	41422522	58722987	17300465	21040563
BFT_L10-10	10	30189758	47452236	17262478	15318717
CY_L10-1	10	30189758	47452236	17262478	15318717
STIF_L10-6	10	30189758	47452236	17262478	11471059
TEND_L10-3	10	30189758	47452236	17262478	15318717
JUI_L15-1	15	18652630	35902127	17249497	16441291
LEGT_L15-3	15	18652630	35902127	17249497	18840302
PH_L15-4	15	18652630	35902127	17249497	18791141
PH_L15-5	15	18652630	35902127	17249497	18791141
PH_L15-6	15	18652630	35902127	17249497	18791141
PH_L15-7	15	18652630	35902127	17249497	18791141
RBC_L15-2	15	18652630	35902127	17249497	9363592
MCOL_L18-3	18	26036754	43272108	17235354	11471059
MCOM_L18-6	18	26036754	43272108	17235354	11471059
BFT_L18-8	18	26036754	43272108	17235354	17965327
BFT_L18-9	18	26036754	43272108	17235354	17965327
MCOL_L06-14	6	23116537	40328749	17212212	21875434
MCOL_L06-15	6	23116537	40328749	17212212	21875434
RIB_L06-1	6	80503005	97709645	17206640	16089036
BPA_L09-2	9	117371036	134528463	17157427	22496488
BPA_L09-3	9	117371036	134528463	17157427	22496488
DT_L09-8	9	117371036	134528463	17157427	11752713
DT_L09-9	9	117371036	134528463	17157427	11752713
MCOL_L09-5	9	117371036	134528463	17157427	25888076
RBC_L09-5	9	117371036	134528463	17157427	22035003
RBC_L09-6	9	117371036	134528463	17157427	22035003
RBC_L09-7	9	117371036	134528463	17157427	22035003
RBC_L09-8	9	117371036	134528463	17157427	22035003
ADG_L09-20	9	117371036	134528463	17157427	24797173
BW_L09-9	9	117371036	134528463	17157427	24797173
BW_L09-10	9	117371036	134528463	17157427	24797173
BW_L09-11	9	117371036	134528463	17157427	24797173
CLEN_L09-9	9	117371036	134528463	17157427	24797173
II_L09-4	9	117371036	134528463	17157427	19016680
II_L18-13	18	26011259	43168103	17156844	22496488
AAB_L18-1	18	26590988	43736345	17145357	19076735
BGA_L18-1	18	26590988	43736345	17145357	19076735
BI_L18-1	18	26590988	43736345	17145357	19076735
II_L18-8	18	26590988	43736345	17145357	17336038
RBC_L18-3	18	26590988	43736345	17145357	17627803
RBC_L18-4	18	26590988	43736345	17145357	17627803
MA_L18-1	18	26590988	43736345	17145357	19291137
BFT_L18-4	18	8948276	26036872	17088596	11471058
BFT_L18-5	18	8948276	26036872	17088596	15318717
BFT_L18-6	18	8948276	26036872	17088596	17965327
OST_L18-2	18	8948276	26036872	17088596	22303314
JUI_L02-6	2	74589058	91659616	17070558	16441291
PH_L02-19	2	74589058	91659616	17070558	16441291
FEEDIN_L07-2	7	39458328	56458151	16999823	16075373
FEEDIN_L07-3	7	39458328	56458151	16999823	16075373
FEEDIN_L07-4	7	39458328	56458151	16999823	16075373
II_L07-8	7	39458328	56458151	16999823	17336038
ADG_L08-2	8	2421392	19411699	16990307	12081807
BW_L08-1	8	2421392	19411699	16990307	12081807
BW_L08-2	8	2421392	19411699	16990307	12081807
BW_L08-3	8	2421392	19411699	16990307	12081807
II_L08-3	8	2421392	19411699	16990307	19016680
LEUK_L08-1	8	2421392	19411699	16990307	18307579
MA_L08-2	8	2421392	19411699	16990307	19291137
MA_L08-3	8	2421392	19411699	16990307	19291137
BW_L04-21	4	93216689	110055000	16838311	11849134
CLEN_L04-17	4	93216689	110055000	16838311	11849134
RBC_L04-4	4	93216689	110038807	16822118	9363592
CW_L18-1	18	26590988	43272108	16681120	18712441
II_L18-7	18	26590988	43272108	16681120	20567833
PH_L18-4	18	26590988	43272108	16681120	16543555
II_L18-4	18	26590988	43272108	16681120	20567833
LEGC_L08-1	8	109564680	126180705	16616025	10.1017/S1357729800053418
BFT_L08-12	8	109564680	126180705	16616025	21906106
MCOL_L08-18	8	109564680	126180705	16616025	22497576
ASS_L09-1	9	40448165	57039600	16591435	17965327
FACOM_L04-70	4	93503106	110055000	16551894	22221022
BPA_L08-1	8	11582374	28105442	16523068	9363592
BW_L03-11	3	98545177	115031622	16486445	16441291
CW_L03-6	3	98545177	115031622	16486445	16441291
PH_L02-11	2	24366621	40741097	16374476	19284675
SLT_L06-4	6	148396499	164768886	16372387	22496488
II_L17-11	17	46470340	62819905	16349565	20477803
MCOL_L07-26	7	86398375	102743383	16345008	9814894
LEGT_L0X-1	X	21666201	38010444	16344243	19151150
MCOL_L0X-3	X	21666201	38010444	16344243	21146324
MCOL_L0X-4	X	21666201	38010444	16344243	21146324
VERT_L0X-1	X	21666201	38010444	16344243	19397518
VERT_L0X-2	X	21666201	38010444	16344243	19397518
VERT_L0X-3	X	21666201	38010444	16344243	19397518
CLEN_L14-1	14	9721557	25977470	16255913	20528845
LM_L14-1	14	9721557	25977470	16255913	19397518
LM_L14-2	14	9721557	25977470	16255913	20528845
LM_L05-4	5	65618661	81851039	16232378	18712441
II_L05-13	5	65618661	81851039	16232378	21199392
II_L11-10	11	38611314	54839726	16228412	21199392
STIF_L11-5	11	38611314	54839726	16228412	19912421
PH_L13-4	13	15143165	31362090	16218925	21146324
WHC_L07-2	7	11748007	27953784	16205777	15473302
LT_L16-1	16	1956847	18150821	16193974	18096115
BFT_L02-64	2	19431479	35575534	16144055	17459017
SLT_L02-1	2	19431479	35575534	16144055	21752294
LT_L08-11	8	85357082	101485680	16128598	19522880
SLT_L08-1	8	85357082	101485680	16128598	19495872
SLT_L08-2	8	85357082	101485680	16128598	19495872
LEUK_L06-2	6	40328602	56408371	16079769	21923905
LEUK_L06-3	6	40328602	56408371	16079769	21923905
II_L06-11	6	76829284	92775718	15946434	18812458
II_L06-12	6	76829284	92775718	15946434	18812458
LEGT_L09-3	9	4875607	20766573	15890966	22303314
HORM_L0X-5	X	88411076	104300098	15889022	11526198
CL_L10-1	10	48871086	64681630	15810544	22509953
ADIPO_L14-1	14	12196990	28003194	15806204	21926318
FA_L14-1	14	12196990	28003194	15806204	21926318
BFT_L14-6	14	12196990	28003194	15806204	21040563
HORM_L0X-3	X	38010268	53800143	15789875	20667088
FACOM_L07-37	7	98736446	114503977	15767531	17705816
MCT_L07-4	7	98736446	114503977	15767531	17965326
SFA_L07-2	7	98736446	114503977	15767531	18712441
ADG_L07-32	7	98736446	114503977	15767531	17965327
II_L07-12	7	98736446	114503977	15767531	19490209
LT_L01-7	1	17012236	32748196	15735960	10.1016/S0301-6226(01)00226-3
BFT_L01-25	1	187487735	203207619	15719884	23840294
BW_L04-16	4	59472278	75173456	15701178	21108822
BW_L04-17	4	59472278	75173456	15701178	21108822
DCST_L04-5	4	59472278	75173456	15701178	21108822
IMMU_L03-6	3	21464862	37053091	15588229	20584270
[truncated: 2,080 more rows]

## Sheet: Supplementary Data 7
Supplementary Data 7. The statistics of QTXs coverage depth for all genes in the swine genome.
Gene ID	QTAN	QTAL	QTAG	Total
ENSSSCG00000000002	0	1	0	1
ENSSSCG00000000003	0	1	0	1
ENSSSCG00000000005	0	1	0	1
ENSSSCG00000000006	0	1	3	4
ENSSSCG00000000007	0	1	0	1
ENSSSCG00000000010	1	1	0	2
ENSSSCG00000000014	0	1	0	1
ENSSSCG00000000018	0	1	0	1
ENSSSCG00000000019	0	1	0	1
ENSSSCG00000000020	0	1	0	1
ENSSSCG00000000021	0	1	0	1
ENSSSCG00000000022	0	1	0	1
ENSSSCG00000000024	0	3	0	3
ENSSSCG00000000025	0	3	0	3
ENSSSCG00000000026	0	2	0	2
ENSSSCG00000000028	0	2	0	2
ENSSSCG00000000029	4	3	0	7
ENSSSCG00000000031	0	3	0	3
ENSSSCG00000000033	0	3	0	3
ENSSSCG00000000034	0	3	0	3
ENSSSCG00000000035	0	3	0	3
ENSSSCG00000000036	0	3	0	3
ENSSSCG00000000037	0	3	0	3
ENSSSCG00000000038	0	7	0	7
ENSSSCG00000000039	0	7	0	7
ENSSSCG00000000040	0	9	0	9
ENSSSCG00000000045	0	9	0	9
ENSSSCG00000000046	0	9	0	9
ENSSSCG00000000050	0	9	0	9
ENSSSCG00000000057	0	9	0	9
ENSSSCG00000000058	0	7	0	7
ENSSSCG00000000059	0	7	0	7
ENSSSCG00000000061	0	7	0	7
ENSSSCG00000000062	0	7	0	7
ENSSSCG00000000063	0	7	0	7
ENSSSCG00000000064	0	7	0	7
ENSSSCG00000000066	0	7	0	7
ENSSSCG00000000067	0	7	0	7
ENSSSCG00000000068	0	7	0	7
ENSSSCG00000000071	0	7	0	7
ENSSSCG00000000072	2	7	0	9
ENSSSCG00000000073	1	7	0	8
ENSSSCG00000000074	0	7	0	7
ENSSSCG00000000075	1	5	0	6
ENSSSCG00000000076	1	5	0	6
ENSSSCG00000000077	0	5	0	5
ENSSSCG00000000078	2	5	0	7
ENSSSCG00000000079	0	1	0	1
ENSSSCG00000000080	0	1	0	1
ENSSSCG00000000081	0	1	0	1
ENSSSCG00000000082	5	1	0	6
ENSSSCG00000000083	0	2	0	2
ENSSSCG00000000084	0	2	0	2
ENSSSCG00000000087	0	3	0	3
ENSSSCG00000000089	0	3	0	3
ENSSSCG00000000090	0	3	0	3
ENSSSCG00000000091	0	3	0	3
ENSSSCG00000000092	0	3	0	3
ENSSSCG00000000093	0	3	0	3
ENSSSCG00000000094	0	4	0	4
ENSSSCG00000000095	0	4	0	4
ENSSSCG00000000097	0	4	0	4
ENSSSCG00000000103	0	3	0	3
ENSSSCG00000000104	2	3	0	5
ENSSSCG00000000105	1	3	0	4
ENSSSCG00000000106	0	2	0	2
ENSSSCG00000000107	0	2	0	2
ENSSSCG00000000108	1	2	0	3
ENSSSCG00000000110	0	2	0	2
ENSSSCG00000000111	0	2	0	2
ENSSSCG00000000113	0	2	0	2
ENSSSCG00000000114	0	2	0	2
ENSSSCG00000000116	3	9	0	12
ENSSSCG00000000117	0	9	0	9
ENSSSCG00000000118	1	9	0	10
ENSSSCG00000000119	1	9	0	10
ENSSSCG00000000120	2	9	0	11
ENSSSCG00000000121	0	9	0	9
ENSSSCG00000000130	0	10	0	10
ENSSSCG00000000131	0	10	0	10
ENSSSCG00000000132	0	9	0	9
ENSSSCG00000000133	0	10	0	10
ENSSSCG00000000135	0	10	0	10
ENSSSCG00000000136	0	10	0	10
ENSSSCG00000000137	0	10	0	10
ENSSSCG00000000138	0	3	0	3
ENSSSCG00000000139	0	3	0	3
ENSSSCG00000000141	0	2	0	2
ENSSSCG00000000142	0	2	0	2
ENSSSCG00000000144	0	1	0	1
ENSSSCG00000000145	0	1	0	1
ENSSSCG00000000146	0	2	0	2
ENSSSCG00000000148	0	1	0	1
ENSSSCG00000000152	1	1	0	2
ENSSSCG00000000156	0	19	0	19
ENSSSCG00000000157	0	19	0	19
ENSSSCG00000000158	0	19	0	19
ENSSSCG00000000159	0	19	0	19
ENSSSCG00000000160	0	19	0	19
ENSSSCG00000000161	0	19	0	19
ENSSSCG00000000162	1	19	0	20
ENSSSCG00000000164	0	19	0	19
ENSSSCG00000000169	0	1	0	1
ENSSSCG00000000171	0	1	0	1
ENSSSCG00000000174	0	1	0	1
ENSSSCG00000000175	0	1	0	1
ENSSSCG00000000176	0	1	0	1
ENSSSCG00000000179	0	1	0	1
ENSSSCG00000000180	0	1	0	1
ENSSSCG00000000182	1	1	5	7
ENSSSCG00000000183	0	1	5	6
ENSSSCG00000000184	0	3	0	3
ENSSSCG00000000185	0	3	0	3
ENSSSCG00000000186	0	3	0	3
ENSSSCG00000000188	0	3	0	3
ENSSSCG00000000189	0	3	0	3
ENSSSCG00000000190	0	3	0	3
ENSSSCG00000000191	0	3	0	3
ENSSSCG00000000194	0	3	0	3
ENSSSCG00000000195	0	3	0	3
ENSSSCG00000000197	0	3	0	3
ENSSSCG00000000198	0	3	0	3
ENSSSCG00000000199	0	3	0	3
ENSSSCG00000000202	0	3	0	3
ENSSSCG00000000203	0	3	0	3
ENSSSCG00000000204	0	4	0	4
ENSSSCG00000000205	0	4	0	4
ENSSSCG00000000206	0	4	0	4
ENSSSCG00000000207	0	4	0	4
ENSSSCG00000000209	0	4	0	4
ENSSSCG00000000211	0	3	0	3
ENSSSCG00000000212	0	3	0	3
ENSSSCG00000000214	0	4	0	4
ENSSSCG00000000215	0	4	0	4
ENSSSCG00000000216	0	4	0	4
ENSSSCG00000000217	0	4	0	4
ENSSSCG00000000228	1	5	0	6
ENSSSCG00000000231	0	3	0	3
ENSSSCG00000000232	0	3	0	3
ENSSSCG00000000233	0	3	0	3
ENSSSCG00000000234	0	3	0	3
ENSSSCG00000000235	0	2	0	2
ENSSSCG00000000236	0	2	0	2
ENSSSCG00000000238	0	2	0	2
ENSSSCG00000000239	1	2	0	3
ENSSSCG00000000240	0	2	0	2
ENSSSCG00000000241	0	2	0	2
ENSSSCG00000000245	0	2	0	2
ENSSSCG00000000247	0	2	0	2
ENSSSCG00000000248	0	2	0	2
ENSSSCG00000000249	0	1	0	1
ENSSSCG00000000250	0	1	0	1
ENSSSCG00000000251	0	1	0	1
ENSSSCG00000000271	0	1	0	1
ENSSSCG00000000272	0	1	0	1
ENSSSCG00000000273	0	2	0	2
ENSSSCG00000000274	0	2	0	2
ENSSSCG00000000275	0	2	0	2
ENSSSCG00000000276	0	2	0	2
ENSSSCG00000000277	0	2	0	2
ENSSSCG00000000278	0	2	0	2
ENSSSCG00000000279	0	2	0	2
ENSSSCG00000000281	0	2	0	2
ENSSSCG00000000288	0	5	0	5
ENSSSCG00000000289	0	5	0	5
ENSSSCG00000000290	0	5	0	5
ENSSSCG00000000291	0	5	0	5
ENSSSCG00000000292	0	4	0	4
ENSSSCG00000000293	0	4	0	4
ENSSSCG00000000295	0	4	0	4
ENSSSCG00000000296	0	4	0	4
ENSSSCG00000000297	0	4	0	4
ENSSSCG00000000298	0	4	0	4
ENSSSCG00000000299	0	4	0	4
ENSSSCG00000000312	0	1	0	1
ENSSSCG00000000327	0	1	0	1
ENSSSCG00000000332	0	1	0	1
ENSSSCG00000000333	0	1	0	1
ENSSSCG00000000352	0	2	0	2
ENSSSCG00000000353	0	2	0	2
ENSSSCG00000000359	0	2	0	2
ENSSSCG00000000361	1	4	0	5
ENSSSCG00000000362	5	4	0	9
ENSSSCG00000000363	1	4	0	5
ENSSSCG00000000364	12	4	0	16
ENSSSCG00000000365	0	4	0	4
ENSSSCG00000000366	1	4	0	5
ENSSSCG00000000367	0	4	0	4
ENSSSCG00000000368	5	4	0	9
ENSSSCG00000000370	4	5	0	9
ENSSSCG00000000371	2	5	0	7
ENSSSCG00000000373	3	5	0	8
ENSSSCG00000000374	1	5	0	6
ENSSSCG00000000376	2	5	0	7
ENSSSCG00000000377	0	5	0	5
ENSSSCG00000000379	3	5	0	8
ENSSSCG00000000382	9	5	0	14
ENSSSCG00000000383	3	5	0	8
ENSSSCG00000000384	3	5	0	8
ENSSSCG00000000385	4	5	0	9
ENSSSCG00000000386	1	5	0	6
ENSSSCG00000000393	6	5	0	11
ENSSSCG00000000394	0	5	0	5
ENSSSCG00000000396	5	5	0	10
ENSSSCG00000000398	0	5	0	5
ENSSSCG00000000399	6	5	0	11
ENSSSCG00000000400	2	10	0	12
ENSSSCG00000000401	1	10	0	11
ENSSSCG00000000402	5	5	0	10
ENSSSCG00000000403	9	4	0	13
ENSSSCG00000000405	4	3	5	12
ENSSSCG00000000406	3	3	0	6
ENSSSCG00000000411	1	3	0	4
ENSSSCG00000000413	0	3	0	3
ENSSSCG00000000415	0	3	0	3
ENSSSCG00000000418	0	3	0	3
ENSSSCG00000000419	0	3	0	3
ENSSSCG00000000423	0	3	0	3
ENSSSCG00000000431	0	3	0	3
ENSSSCG00000000433	0	3	0	3
ENSSSCG00000000435	0	3	0	3
ENSSSCG00000000436	0	3	0	3
ENSSSCG00000000437	0	3	0	3
ENSSSCG00000000439	0	3	0	3
ENSSSCG00000000442	0	3	0	3
ENSSSCG00000000443	0	3	0	3
ENSSSCG00000000444	0	3	0	3
ENSSSCG00000000449	0	3	0	3
ENSSSCG00000000453	0	1	0	1
ENSSSCG00000000455	0	1	0	1
ENSSSCG00000000456	0	3	0	3
ENSSSCG00000000461	0	1	0	1
ENSSSCG00000000469	2	0	0	2
ENSSSCG00000000473	3	0	0	3
ENSSSCG00000000475	2	0	0	2
ENSSSCG00000000478	4	7	0	11
ENSSSCG00000000482	1	1	0	2
ENSSSCG00000000483	1	1	0	2
ENSSSCG00000000484	0	1	0	1
ENSSSCG00000000486	1	1	0	2
ENSSSCG00000000487	0	1	0	1
ENSSSCG00000000488	0	1	0	1
ENSSSCG00000000492	0	0	5	5
ENSSSCG00000000504	0	9	0	9
ENSSSCG00000000509	0	9	0	9
ENSSSCG00000000510	4	9	0	13
ENSSSCG00000000512	0	9	0	9
ENSSSCG00000000515	0	9	0	9
ENSSSCG00000000516	0	3	1	4
ENSSSCG00000000517	0	3	1	4
ENSSSCG00000000519	0	3	1	4
ENSSSCG00000000521	0	1	1	2
ENSSSCG00000000522	0	1	1	2
ENSSSCG00000000523	0	1	1	2
ENSSSCG00000000527	0	3	0	3
ENSSSCG00000000528	0	5	0	5
ENSSSCG00000000529	0	5	0	5
ENSSSCG00000000530	0	5	0	5
ENSSSCG00000000531	1	5	0	6
ENSSSCG00000000534	0	3	0	3
ENSSSCG00000000536	0	1	0	1
ENSSSCG00000000540	0	1	0	1
ENSSSCG00000000541	0	1	0	1
ENSSSCG00000000555	0	1	0	1
ENSSSCG00000000559	0	4	0	4
ENSSSCG00000000563	0	4	0	4
ENSSSCG00000000567	0	1	0	1
ENSSSCG00000000571	0	1	0	1
ENSSSCG00000000573	0	2	0	2
ENSSSCG00000000576	0	1	0	1
ENSSSCG00000000577	0	1	0	1
ENSSSCG00000000579	0	1	0	1
ENSSSCG00000000580	0	2	0	2
ENSSSCG00000000582	0	2	0	2
ENSSSCG00000000583	0	2	0	2
ENSSSCG00000000584	0	2	0	2
ENSSSCG00000000585	0	2	0	2
ENSSSCG00000000587	0	5	0	5
ENSSSCG00000000588	0	4	0	4
ENSSSCG00000000589	0	3	2	5
ENSSSCG00000000590	0	3	2	5
ENSSSCG00000000591	0	3	0	3
ENSSSCG00000000593	0	3	0	3
ENSSSCG00000000598	0	1	0	1
ENSSSCG00000000599	0	1	0	1
ENSSSCG00000000600	0	1	0	1
ENSSSCG00000000601	0	1	0	1
ENSSSCG00000000605	0	1	0	1
ENSSSCG00000000612	0	1	0	1
ENSSSCG00000000614	6	1	0	7
ENSSSCG00000000615	0	3	0	3
ENSSSCG00000000622	0	5	0	5
ENSSSCG00000000623	0	5	0	5
ENSSSCG00000000625	0	5	0	5
ENSSSCG00000000628	0	5	0	5
ENSSSCG00000000629	0	5	0	5
ENSSSCG00000000642	0	1	0	1
ENSSSCG00000000645	0	1	0	1
ENSSSCG00000000647	0	1	0	1
ENSSSCG00000000648	0	1	0	1
ENSSSCG00000000649	0	1	0	1
ENSSSCG00000000650	0	1	0	1
ENSSSCG00000000651	0	1	0	1
ENSSSCG00000000653	0	2	0	2
ENSSSCG00000000655	0	2	0	2
ENSSSCG00000000656	0	2	0	2
ENSSSCG00000000657	0	6	0	6
ENSSSCG00000000659	0	6	0	6
ENSSSCG00000000660	0	6	0	6
ENSSSCG00000000661	0	6	0	6
ENSSSCG00000000663	0	6	0	6
ENSSSCG00000000664	0	6	0	6
ENSSSCG00000000665	0	8	0	8
ENSSSCG00000000667	0	8	0	8
ENSSSCG00000000668	0	8	0	8
ENSSSCG00000000669	0	8	0	8
ENSSSCG00000000670	0	8	0	8
ENSSSCG00000000672	0	5	0	5
ENSSSCG00000000675	0	4	0	4
ENSSSCG00000000679	0	4	0	4
ENSSSCG00000000680	0	4	0	4
ENSSSCG00000000681	0	4	0	4
ENSSSCG00000000682	0	4	0	4
ENSSSCG00000000683	0	4	0	4
ENSSSCG00000000684	0	4	0	4
ENSSSCG00000000685	0	4	0	4
ENSSSCG00000000687	0	4	0	4
ENSSSCG00000000688	0	4	0	4
ENSSSCG00000000690	0	3	0	3
ENSSSCG00000000691	0	3	0	3
ENSSSCG00000000692	0	3	0	3
ENSSSCG00000000693	0	5	0	5
ENSSSCG00000000694	0	5	0	5
ENSSSCG00000000695	0	5	0	5
ENSSSCG00000000696	0	5	0	5
ENSSSCG00000000697	0	5	0	5
ENSSSCG00000000699	0	5	0	5
ENSSSCG00000000700	0	5	0	5
ENSSSCG00000000702	0	5	0	5
ENSSSCG00000000703	0	3	0	3
ENSSSCG00000000704	0	3	0	3
ENSSSCG00000000705	0	3	0	3
ENSSSCG00000000706	0	4	0	4
ENSSSCG00000000707	0	4	0	4
ENSSSCG00000000708	0	4	0	4
ENSSSCG00000000709	0	4	0	4
ENSSSCG00000000712	0	3	0	3
ENSSSCG00000000713	0	3	0	3
ENSSSCG00000000716	0	16	0	16
ENSSSCG00000000717	0	18	0	18
ENSSSCG00000000718	0	18	0	18
ENSSSCG00000000719	1	18	0	19
ENSSSCG00000000720	0	18	0	18
ENSSSCG00000000721	0	18	0	18
ENSSSCG00000000722	0	20	0	20
ENSSSCG00000000723	0	20	0	20
ENSSSCG00000000728	0	5	0	5
ENSSSCG00000000730	1	7	0	8
ENSSSCG00000000732	0	7	0	7
ENSSSCG00000000734	0	5	0	5
ENSSSCG00000000735	0	4	0	4
ENSSSCG00000000736	1	4	0	5
ENSSSCG00000000737	0	4	0	4
ENSSSCG00000000738	0	4	0	4
ENSSSCG00000000739	0	4	0	4
ENSSSCG00000000740	0	4	0	4
ENSSSCG00000000741	0	4	0	4
ENSSSCG00000000742	0	4	0	4
ENSSSCG00000000743	0	4	0	4
ENSSSCG00000000744	0	4	0	4
ENSSSCG00000000745	0	4	0	4
ENSSSCG00000000746	0	4	0	4
ENSSSCG00000000748	1	6	0	7
ENSSSCG00000000749	0	4	0	4
ENSSSCG00000000751	0	3	0	3
ENSSSCG00000000753	0	4	0	4
ENSSSCG00000000754	0	5	0	5
ENSSSCG00000000755	3	6	7	16
ENSSSCG00000000757	1	5	0	6
ENSSSCG00000000759	0	4	0	4
ENSSSCG00000000760	0	5	0	5
ENSSSCG00000000764	1	8	0	9
ENSSSCG00000000765	0	8	0	8
ENSSSCG00000000766	1	9	0	10
ENSSSCG00000000767	0	8	0	8
ENSSSCG00000000769	0	7	0	7
ENSSSCG00000000770	0	7	0	7
ENSSSCG00000000773	0	3	0	3
ENSSSCG00000000774	0	2	0	2
ENSSSCG00000000777	0	5	0	5
ENSSSCG00000000778	1	4	0	5
ENSSSCG00000000779	0	4	0	4
ENSSSCG00000000781	0	4	0	4
ENSSSCG00000000782	0	4	0	4
ENSSSCG00000000783	1	4	0	5
ENSSSCG00000000784	0	5	0	5
ENSSSCG00000000789	0	11	0	11
ENSSSCG00000000791	1	9	0	10
ENSSSCG00000000793	0	2	0	2
ENSSSCG00000000795	0	1	0	1
ENSSSCG00000000801	4	3	0	7
ENSSSCG00000000802	3	3	0	6
ENSSSCG00000000804	0	2	0	2
ENSSSCG00000000806	0	3	0	3
ENSSSCG00000000807	0	2	0	2
ENSSSCG00000000808	0	2	0	2
ENSSSCG00000000810	0	2	0	2
ENSSSCG00000000811	0	2	0	2
ENSSSCG00000000812	0	2	0	2
ENSSSCG00000000820	0	2	0	2
ENSSSCG00000000837	0	8	0	8
ENSSSCG00000000838	0	8	0	8
ENSSSCG00000000839	0	8	0	8
ENSSSCG00000000840	0	3	0	3
ENSSSCG00000000841	0	3	0	3
ENSSSCG00000000842	0	3	0	3
ENSSSCG00000000843	0	7	0	7
ENSSSCG00000000844	0	7	0	7
ENSSSCG00000000846	0	7	0	7
ENSSSCG00000000847	0	7	0	7
ENSSSCG00000000848	0	7	0	7
ENSSSCG00000000849	0	2	0	2
ENSSSCG00000000853	0	1	0	1
ENSSSCG00000000854	4	1	0	5
ENSSSCG00000000856	0	10	0	10
ENSSSCG00000000857	0	11	0	11
ENSSSCG00000000858	0	12	0	12
ENSSSCG00000000859	0	12	0	12
ENSSSCG00000000860	0	12	0	12
ENSSSCG00000000862	0	4	0	4
ENSSSCG00000000863	0	4	0	4
ENSSSCG00000000864	0	4	0	4
ENSSSCG00000000866	1	3	0	4
ENSSSCG00000000867	0	3	0	3
ENSSSCG00000000869	1	3	0	4
ENSSSCG00000000870	0	3	0	3
ENSSSCG00000000871	0	3	0	3
ENSSSCG00000000873	1	3	0	4
ENSSSCG00000000874	0	3	0	3
ENSSSCG00000000875	0	3	0	3
ENSSSCG00000000877	0	2	0	2
ENSSSCG00000000882	0	1	0	1
ENSSSCG00000000890	0	2	0	2
ENSSSCG00000000891	0	3	0	3
ENSSSCG00000000892	0	3	0	3
ENSSSCG00000000893	0	3	0	3
ENSSSCG00000000894	0	3	0	3
ENSSSCG00000000895	0	3	0	3
ENSSSCG00000000896	0	3	0	3
ENSSSCG00000000897	1	3	0	4
ENSSSCG00000000900	0	3	0	3
ENSSSCG00000000901	0	3	0	3
ENSSSCG00000000902	0	3	0	3
ENSSSCG00000000905	0	3	0	3
ENSSSCG00000000906	0	3	0	3
ENSSSCG00000000907	0	13	5	18
ENSSSCG00000000908	0	10	0	10
ENSSSCG00000000910	5	10	12	27
ENSSSCG00000000915	0	1	0	1
ENSSSCG00000000916	0	1	0	1
ENSSSCG00000000917	0	1	2	3
ENSSSCG00000000918	0	1	0	1
ENSSSCG00000000920	0	1	0	1
ENSSSCG00000000932	0	3	0	3
ENSSSCG00000000934	0	2	0	2
ENSSSCG00000000936	0	2	0	2
ENSSSCG00000000939	1	0	0	1
ENSSSCG00000000943	2	1	0	3
ENSSSCG00000000948	7	2	0	9
ENSSSCG00000000955	1	0	0	1
ENSSSCG00000000958	0	1	0	1
ENSSSCG00000000960	0	5	0	5
ENSSSCG00000000963	0	5	0	5
ENSSSCG00000000964	0	5	0	5
ENSSSCG00000000965	0	5	0	5
ENSSSCG00000000967	0	5	0	5
ENSSSCG00000000968	0	5	0	5
ENSSSCG00000000970	0	5	0	5
ENSSSCG00000000971	0	5	0	5
ENSSSCG00000000972	0	5	0	5
ENSSSCG00000000973	0	5	0	5
ENSSSCG00000000974	0	5	0	5
ENSSSCG00000000975	0	5	0	5
ENSSSCG00000000976	0	5	0	5
ENSSSCG00000000978	0	2	0	2
ENSSSCG00000000980	0	2	0	2
ENSSSCG00000000981	0	2	0	2
ENSSSCG00000000982	0	2	0	2
ENSSSCG00000000983	0	2	0	2
ENSSSCG00000000985	0	2	0	2
ENSSSCG00000000991	0	1	0	1
ENSSSCG00000000994	1	1	0	2
ENSSSCG00000000999	1	1	0	2
ENSSSCG00000001000	0	1	0	1
ENSSSCG00000001001	0	1	0	1
ENSSSCG00000001002	0	1	0	1
ENSSSCG00000001004	0	1	0	1
ENSSSCG00000001005	0	3	0	3
ENSSSCG00000001011	1	0	0	1
ENSSSCG00000001021	0	13	0	13
ENSSSCG00000001022	0	13	0	13
ENSSSCG00000001024	0	1	0	1
ENSSSCG00000001025	0	2	0	2
ENSSSCG00000001027	2	2	0	4
ENSSSCG00000001033	0	3	0	3
ENSSSCG00000001035	0	8	0	8
ENSSSCG00000001036	0	9	0	9
ENSSSCG00000001038	0	9	0	9
ENSSSCG00000001040	0	9	0	9
ENSSSCG00000001041	1	9	0	10
ENSSSCG00000001042	0	9	0	9
ENSSSCG00000001045	0	8	0	8
ENSSSCG00000001048	0	4	0	4
ENSSSCG00000001049	0	5	0	5
ENSSSCG00000001052	2	6	0	8
ENSSSCG00000001053	1	5	0	6
ENSSSCG00000001056	0	4	0	4
ENSSSCG00000001057	0	4	0	4
ENSSSCG00000001060	0	35	0	35
ENSSSCG00000001061	0	40	0	40
ENSSSCG00000001062	0	19	0	19
ENSSSCG00000001063	0	10	0	10
ENSSSCG00000001064	0	5	0	5
ENSSSCG00000001065	1	7	0	8
ENSSSCG00000001067	0	3	0	3
ENSSSCG00000001068	0	3	0	3
ENSSSCG00000001070	0	3	0	3
ENSSSCG00000001072	0	12	0	12
ENSSSCG00000001073	1	12	0	13
ENSSSCG00000001074	0	12	0	12
ENSSSCG00000001075	0	12	0	12
ENSSSCG00000001076	0	12	0	12
ENSSSCG00000001078	6	9	0	15
ENSSSCG00000001080	40	5	0	45
ENSSSCG00000001081	0	5	0	5
ENSSSCG00000001083	0	16	0	16
ENSSSCG00000001085	11	12	0	23
ENSSSCG00000001087	2	12	0	14
ENSSSCG00000001088	0	12	0	12
ENSSSCG00000001089	1	13	0	14
ENSSSCG00000001090	1	13	0	14
ENSSSCG00000001091	4	13	0	17
ENSSSCG00000001092	0	12	0	12
ENSSSCG00000001095	0	12	0	12
ENSSSCG00000001096	0	12	0	12
ENSSSCG00000001097	13	13	0	26
ENSSSCG00000001098	0	12	0	12
ENSSSCG00000001099	2	14	0	16
ENSSSCG00000001100	5	13	0	18
ENSSSCG00000001101	0	13	0	13
ENSSSCG00000001105	0	13	0	13
ENSSSCG00000001107	3	13	0	16
ENSSSCG00000001131	0	1	0	1
ENSSSCG00000001132	0	1	0	1
ENSSSCG00000001137	1	1	0	2
ENSSSCG00000001156	0	1	0	1
ENSSSCG00000001164	0	1	0	1
ENSSSCG00000001196	2	3	0	5
ENSSSCG00000001197	2	3	0	5
ENSSSCG00000001201	0	4	0	4
ENSSSCG00000001202	0	4	0	4
ENSSSCG00000001203	3	4	0	7
ENSSSCG00000001204	0	4	0	4
ENSSSCG00000001205	0	4	0	4
ENSSSCG00000001206	4	4	0	8
ENSSSCG00000001207	4	4	0	8
ENSSSCG00000001209	3	4	0	7
ENSSSCG00000001211	0	4	0	4
ENSSSCG00000001213	0	4	0	4
ENSSSCG00000001214	0	4	0	4
ENSSSCG00000001216	0	4	0	4
ENSSSCG00000001229	0	10	0	10
ENSSSCG00000001231	0	10	0	10
ENSSSCG00000001232	3	10	0	13
ENSSSCG00000001233	1	10	0	11
ENSSSCG00000001234	1	10	0	11
ENSSSCG00000001235	0	10	0	10
ENSSSCG00000001236	0	10	0	10
ENSSSCG00000001242	0	10	0	10
ENSSSCG00000001245	0	10	0	10
ENSSSCG00000001247	0	10	0	10
ENSSSCG00000001248	0	10	0	10
ENSSSCG00000001252	0	10	0	10
ENSSSCG00000001253	0	10	0	10
ENSSSCG00000001254	0	10	0	10
ENSSSCG00000001341	4	9	0	13
ENSSSCG00000001342	0	9	0	9
ENSSSCG00000001346	0	11	0	11
ENSSSCG00000001347	1	9	0	10
ENSSSCG00000001362	2	39	0	41
ENSSSCG00000001372	0	9	0	9
ENSSSCG00000001376	0	39	0	39
ENSSSCG00000001379	0	39	0	39
ENSSSCG00000001382	1	39	0	40
ENSSSCG00000001383	0	39	0	39
ENSSSCG00000001384	9	39	0	48
ENSSSCG00000001388	1	39	0	40
ENSSSCG00000001391	0	39	0	39
ENSSSCG00000001392	0	39	0	39
ENSSSCG00000001393	0	39	0	39
ENSSSCG00000001394	0	39	0	39
ENSSSCG00000001395	0	39	0	39
ENSSSCG00000001396	0	39	0	39
ENSSSCG00000001398	1	39	0	40
ENSSSCG00000001400	1	39	0	40
ENSSSCG00000001401	0	39	0	39
ENSSSCG00000001402	0	39	0	39
ENSSSCG00000001403	0	39	0	39
ENSSSCG00000001404	6	39	6	51
ENSSSCG00000001405	6	39	6	51
ENSSSCG00000001407	0	33	0	33
ENSSSCG00000001409	1	33	3	37
ENSSSCG00000001410	0	33	0	33
ENSSSCG00000001411	0	38	1	39
ENSSSCG00000001413	0	33	0	33
ENSSSCG00000001414	1	33	0	34
ENSSSCG00000001416	0	33	0	33
ENSSSCG00000001418	1	46	0	47
ENSSSCG00000001419	0	47	0	47
ENSSSCG00000001420	0	47	0	47
ENSSSCG00000001421	0	46	0	46
ENSSSCG00000001422	1	62	5	68
ENSSSCG00000001423	0	62	5	67
ENSSSCG00000001424	0	62	0	62
ENSSSCG00000001425	0	62	0	62
ENSSSCG00000001426	0	62	0	62
ENSSSCG00000001427	0	62	0	62
ENSSSCG00000001428	3	62	6	71
ENSSSCG00000001430	0	62	0	62
ENSSSCG00000001431	0	62	0	62
ENSSSCG00000001433	0	62	0	62
ENSSSCG00000001434	0	34	0	34
ENSSSCG00000001435	0	32	0	32
ENSSSCG00000001436	0	32	0	32
ENSSSCG00000001437	0	32	0	32
ENSSSCG00000001438	0	32	0	32
ENSSSCG00000001439	0	32	0	32
ENSSSCG00000001440	2	32	0	34
ENSSSCG00000001441	0	32	0	32
ENSSSCG00000001444	0	36	0	36
ENSSSCG00000001447	1	37	0	38
ENSSSCG00000001453	0	21	0	21
ENSSSCG00000001455	0	21	0	21
ENSSSCG00000001456	0	21	0	21
ENSSSCG00000001457	0	21	0	21
ENSSSCG00000001458	0	21	0	21
ENSSSCG00000001459	0	21	0	21
ENSSSCG00000001463	0	21	7	28
ENSSSCG00000001469	0	21	0	21
ENSSSCG00000001470	0	21	0	21
ENSSSCG00000001471	0	21	0	21
ENSSSCG00000001472	0	21	0	21
ENSSSCG00000001473	4	21	0	25
ENSSSCG00000001474	0	21	6	27
ENSSSCG00000001475	0	21	6	27
ENSSSCG00000001476	1	21	6	28
ENSSSCG00000001477	0	21	0	21
ENSSSCG00000001478	6	21	6	33
ENSSSCG00000001479	5	20	0	25
ENSSSCG00000001480	0	20	0	20
ENSSSCG00000001481	2	22	0	24
ENSSSCG00000001483	5	6	0	11
ENSSSCG00000001484	4	5	0	9
ENSSSCG00000001485	4	5	0	9
ENSSSCG00000001486	2	5	0	7
ENSSSCG00000001487	0	3	0	3
ENSSSCG00000001488	1	3	0	4
ENSSSCG00000001489	0	1	0	1
ENSSSCG00000001490	40	77	0	117
ENSSSCG00000001493	34	85	0	119
ENSSSCG00000001497	3	36	0	39
ENSSSCG00000001498	4	36	0	40
ENSSSCG00000001499	33	44	0	77
ENSSSCG00000001500	15	18	0	33
ENSSSCG00000001501	2	22	0	24
ENSSSCG00000001502	0	22	0	22
ENSSSCG00000001503	0	22	0	22
ENSSSCG00000001504	0	22	0	22
ENSSSCG00000001505	0	22	0	22
ENSSSCG00000001506	0	22	0	22
ENSSSCG00000001507	3	22	0	25
ENSSSCG00000001509	0	22	0	22
ENSSSCG00000001510	4	23	0	27
ENSSSCG00000001511	0	23	0	23
ENSSSCG00000001512	0	23	0	23
ENSSSCG00000001513	2	23	0	25
ENSSSCG00000001516	0	24	0	24
ENSSSCG00000001517	0	23	0	23
ENSSSCG00000001518	6	24	0	30
ENSSSCG00000001520	0	24	0	24
ENSSSCG00000001521	0	24	0	24
ENSSSCG00000001523	29	26	0	55
ENSSSCG00000001527	41	35	0	76
ENSSSCG00000001528	0	30	0	30
ENSSSCG00000001531	3	33	0	36
ENSSSCG00000001532	31	38	0	69
ENSSSCG00000001533	0	34	0	34
ENSSSCG00000001534	21	38	0	59
ENSSSCG00000001535	0	34	0	34
ENSSSCG00000001536	18	34	0	52
ENSSSCG00000001537	8	33	0	41
ENSSSCG00000001538	8	33	0	41
ENSSSCG00000001539	16	46	9	71
ENSSSCG00000001541	0	3	0	3
ENSSSCG00000001543	0	45	0	45
ENSSSCG00000001544	0	45	0	45
ENSSSCG00000001546	0	45	0	45
ENSSSCG00000001549	17	46	0	63
ENSSSCG00000001550	0	30	0	30
ENSSSCG00000001551	0	30	0	30
ENSSSCG00000001552	0	29	0	29
ENSSSCG00000001553	0	44	0	44
ENSSSCG00000001554	1	44	0	45
ENSSSCG00000001555	8	43	0	51
ENSSSCG00000001556	0	40	0	40
ENSSSCG00000001559	1	41	0	42
ENSSSCG00000001560	1	41	0	42
ENSSSCG00000001561	2	40	0	42
ENSSSCG00000001562	5	40	0	45
ENSSSCG00000001563	2	40	0	42
ENSSSCG00000001564	2	27	0	29
ENSSSCG00000001565	0	24	0	24
ENSSSCG00000001566	3	24	0	27
ENSSSCG00000001567	8	54	0	62
ENSSSCG00000001570	3	52	0	55
ENSSSCG00000001571	4	52	0	56
ENSSSCG00000001572	1	52	0	53
ENSSSCG00000001573	0	52	0	52
ENSSSCG00000001574	0	53	0	53
ENSSSCG00000001576	0	53	0	53
ENSSSCG00000001577	3	53	0	56
ENSSSCG00000001578	1	52	0	53
ENSSSCG00000001579	5	51	0	56
ENSSSCG00000001582	1	51	0	52
ENSSSCG00000001588	7	41	0	48
ENSSSCG00000001589	4	10	0	14
ENSSSCG00000001592	0	9	0	9
ENSSSCG00000001594	0	8	0	8
ENSSSCG00000001595	6	8	0	14
ENSSSCG00000001596	5	8	0	13
ENSSSCG00000001597	8	7	0	15
ENSSSCG00000001611	0	7	0	7
ENSSSCG00000001612	2	7	0	9
ENSSSCG00000001613	0	7	0	7
ENSSSCG00000001616	0	7	0	7
ENSSSCG00000001618	0	7	0	7
ENSSSCG00000001619	3	7	0	10
ENSSSCG00000001620	0	7	0	7
ENSSSCG00000001621	0	7	0	7
ENSSSCG00000001624	0	7	0	7
ENSSSCG00000001625	2	7	0	9
ENSSSCG00000001629	0	7	0	7
ENSSSCG00000001633	0	7	0	7
ENSSSCG00000001636	0	7	0	7
ENSSSCG00000001637	0	7	0	7
ENSSSCG00000001638	0	7	0	7
ENSSSCG00000001639	3	7	0	10
ENSSSCG00000001641	20	8	0	28
ENSSSCG00000001646	1	8	0	9
ENSSSCG00000001650	0	5	0	5
ENSSSCG00000001651	0	5	0	5
ENSSSCG00000001653	0	5	0	5
ENSSSCG00000001654	2	5	0	7
ENSSSCG00000001655	0	5	0	5
ENSSSCG00000001656	0	5	0	5
ENSSSCG00000001657	1	5	0	6
ENSSSCG00000001658	0	5	0	5
ENSSSCG00000001659	0	5	0	5
ENSSSCG00000001660	4	5	0	9
ENSSSCG00000001664	5	0	0	5
ENSSSCG00000001676	0	45	0	45
ENSSSCG00000001679	0	45	0	45
ENSSSCG00000001680	4	46	0	50
ENSSSCG00000001682	0	45	0	45
ENSSSCG00000001683	0	45	0	45
ENSSSCG00000001688	0	45	0	45
ENSSSCG00000001689	0	45	0	45
ENSSSCG00000001691	0	45	0	45
ENSSSCG00000001692	0	45	0	45
ENSSSCG00000001695	0	45	0	45
ENSSSCG00000001696	0	43	3	46
ENSSSCG00000001697	1	43	3	47
ENSSSCG00000001698	1	43	0	44
ENSSSCG00000001700	0	43	0	43
ENSSSCG00000001701	0	43	0	43
ENSSSCG00000001702	0	43	0	43
ENSSSCG00000001703	0	43	0	43
ENSSSCG00000001705	0	43	0	43
ENSSSCG00000001706	4	43	0	47
ENSSSCG00000001708	3	45	0	48
ENSSSCG00000001709	1	3	0	4
ENSSSCG00000001710	4	3	0	7
ENSSSCG00000001715	1	3	0	4
ENSSSCG00000001716	4	3	0	7
ENSSSCG00000001718	0	17	0	17
ENSSSCG00000001720	0	15	0	15
ENSSSCG00000001723	0	15	0	15
ENSSSCG00000001724	0	15	0	15
ENSSSCG00000001725	0	15	0	15
ENSSSCG00000001726	0	15	0	15
ENSSSCG00000001727	0	15	0	15
ENSSSCG00000001729	3	0	0	3
ENSSSCG00000001731	0	4	0	4
ENSSSCG00000001732	0	4	0	4
ENSSSCG00000001734	0	4	0	4
ENSSSCG00000001735	0	4	0	4
ENSSSCG00000001736	0	4	0	4
ENSSSCG00000001738	0	4	0	4
ENSSSCG00000001739	0	4	0	4
ENSSSCG00000001741	0	5	0	5
ENSSSCG00000001743	0	5	0	5
ENSSSCG00000001744	0	4	0	4
ENSSSCG00000001746	8	9	0	17
ENSSSCG00000001748	0	5	0	5
ENSSSCG00000001749	0	5	0	5
ENSSSCG00000001750	0	5	0	5
ENSSSCG00000001751	0	9	0	9
ENSSSCG00000001752	0	9	0	9
ENSSSCG00000001753	0	9	0	9
ENSSSCG00000001755	0	9	0	9
ENSSSCG00000001756	2	11	0	13
ENSSSCG00000001757	0	10	0	10
ENSSSCG00000001760	0	10	0	10
ENSSSCG00000001762	0	10	0	10
ENSSSCG00000001764	0	10	0	10
ENSSSCG00000001765	0	10	0	10
ENSSSCG00000001769	0	9	0	9
ENSSSCG00000001770	0	9	0	9
ENSSSCG00000001771	1	9	0	10
ENSSSCG00000001773	0	8	0	8
ENSSSCG00000001775	0	5	0	5
ENSSSCG00000001776	0	5	0	5
ENSSSCG00000001779	2	0	0	2
ENSSSCG00000001780	0	1	0	1
ENSSSCG00000001782	0	1	0	1
ENSSSCG00000001786	0	6	0	6
ENSSSCG00000001787	7	6	0	13
ENSSSCG00000001788	0	5	0	5
ENSSSCG00000001789	0	14	0	14
ENSSSCG00000001790	0	14	0	14
ENSSSCG00000001792	1	10	0	11
ENSSSCG00000001793	2	11	0	13
ENSSSCG00000001795	2	3	0	5
ENSSSCG00000001798	0	2	0	2
ENSSSCG00000001800	1	2	0	3
ENSSSCG00000001801	0	2	0	2
ENSSSCG00000001804	0	2	0	2
ENSSSCG00000001805	0	1	0	1
ENSSSCG00000001806	5	1	0	6
ENSSSCG00000001807	0	1	0	1
ENSSSCG00000001808	0	1	0	1
ENSSSCG00000001810	1	1	0	2
ENSSSCG00000001814	2	0	0	2
ENSSSCG00000001816	1	0	0	1
ENSSSCG00000001826	0	1	0	1
ENSSSCG00000001827	0	1	0	1
ENSSSCG00000001829	0	1	0	1
ENSSSCG00000001830	0	1	0	1
ENSSSCG00000001832	0	1	0	1
ENSSSCG00000001834	0	1	0	1
ENSSSCG00000001835	0	1	0	1
ENSSSCG00000001836	0	1	0	1
ENSSSCG00000001837	0	1	0	1
ENSSSCG00000001838	0	1	0	1
ENSSSCG00000001840	0	1	0	1
ENSSSCG00000001841	0	1	0	1
ENSSSCG00000001844	0	1	0	1
ENSSSCG00000001846	1	1	0	2
ENSSSCG00000001847	0	1	0	1
ENSSSCG00000001848	0	1	0	1
ENSSSCG00000001849	1	1	0	2
ENSSSCG00000001850	0	1	0	1
ENSSSCG00000001852	0	1	0	1
ENSSSCG00000001855	0	1	0	1
ENSSSCG00000001858	0	1	0	1
ENSSSCG00000001859	0	1	0	1
ENSSSCG00000001860	1	0	0	1
ENSSSCG00000001871	0	8	0	8
ENSSSCG00000001872	1	9	0	10
ENSSSCG00000001873	0	9	0	9
ENSSSCG00000001875	0	9	0	9
ENSSSCG00000001877	0	9	0	9
ENSSSCG00000001878	0	9	0	9
ENSSSCG00000001879	0	9	0	9
ENSSSCG00000001880	1	9	0	10
ENSSSCG00000001881	0	9	0	9
ENSSSCG00000001882	0	9	0	9
ENSSSCG00000001884	0	9	0	9
ENSSSCG00000001885	1	9	0	10
ENSSSCG00000001887	0	9	0	9
ENSSSCG00000001888	0	9	0	9
ENSSSCG00000001892	0	9	0	9
ENSSSCG00000001895	0	8	0	8
ENSSSCG00000001898	0	8	0	8
ENSSSCG00000001899	0	8	0	8
ENSSSCG00000001900	0	8	0	8
ENSSSCG00000001901	0	8	0	8
ENSSSCG00000001903	0	8	0	8
ENSSSCG00000001904	0	8	0	8
ENSSSCG00000001905	0	8	0	8
ENSSSCG00000001906	0	8	0	8
ENSSSCG00000001907	0	8	0	8
ENSSSCG00000001908	0	8	0	8
ENSSSCG00000001909	1	8	0	9
ENSSSCG00000001910	0	8	0	8
ENSSSCG00000001912	0	8	0	8
ENSSSCG00000001913	0	8	0	8
ENSSSCG00000001914	0	8	0	8
ENSSSCG00000001916	0	1	0	1
ENSSSCG00000001917	0	1	0	1
ENSSSCG00000001918	0	1	0	1
ENSSSCG00000001924	0	3	0	3
ENSSSCG00000001925	0	3	0	3
ENSSSCG00000001926	0	3	0	3
ENSSSCG00000001927	1	3	0	4
ENSSSCG00000001928	0	3	0	3
ENSSSCG00000001929	0	19	0	19
ENSSSCG00000001930	1	19	0	20
ENSSSCG00000001931	0	22	0	22
ENSSSCG00000001932	0	4	0	4
ENSSSCG00000001934	0	4	0	4
ENSSSCG00000001938	0	4	0	4
ENSSSCG00000001939	0	5	0	5
ENSSSCG00000001942	0	2	0	2
ENSSSCG00000001944	0	2	0	2
ENSSSCG00000001945	0	2	0	2
ENSSSCG00000001946	0	2	0	2
ENSSSCG00000001947	0	3	0	3
ENSSSCG00000001949	0	1	0	1
ENSSSCG00000001951	1	0	0	1
ENSSSCG00000001958	0	1	0	1
ENSSSCG00000001959	0	1	0	1
ENSSSCG00000001960	0	4	0	4
ENSSSCG00000001963	0	4	0	4
ENSSSCG00000001964	1	8	0	9
ENSSSCG00000001966	0	3	0	3
ENSSSCG00000001968	0	9	0	9
ENSSSCG00000001970	0	7	0	7
ENSSSCG00000001971	0	9	0	9
ENSSSCG00000001972	0	9	0	9
ENSSSCG00000001973	0	9	0	9
ENSSSCG00000001974	0	9	0	9
ENSSSCG00000001975	1	19	0	20
ENSSSCG00000001977	13	8	0	21
ENSSSCG00000001978	0	5	0	5
ENSSSCG00000001979	0	5	0	5
ENSSSCG00000001982	0	8	0	8
ENSSSCG00000001983	0	8	0	8
ENSSSCG00000001984	0	8	0	8
ENSSSCG00000001985	0	8	0	8
ENSSSCG00000001986	3	8	0	11
ENSSSCG00000001987	1	8	0	9
ENSSSCG00000001988	1	9	0	10
ENSSSCG00000001989	0	9	0	9
ENSSSCG00000001990	0	9	0	9
ENSSSCG00000001991	0	9	0	9
ENSSSCG00000001992	1	9	0	10
ENSSSCG00000001993	3	9	0	12
ENSSSCG00000001994	1	9	0	10
ENSSSCG00000001999	0	9	0	9
ENSSSCG00000002000	0	9	0	9
ENSSSCG00000002001	0	9	0	9
ENSSSCG00000002002	0	9	0	9
ENSSSCG00000002003	0	9	0	9
ENSSSCG00000002004	0	9	0	9
ENSSSCG00000002005	0	9	0	9
ENSSSCG00000002006	1	9	0	10
ENSSSCG00000002007	1	9	0	10
ENSSSCG00000002008	1	9	0	10
ENSSSCG00000002009	0	9	0	9
ENSSSCG00000002010	0	9	0	9
ENSSSCG00000002011	1	9	0	10
ENSSSCG00000002012	8	9	1	18
ENSSSCG00000002013	1	9	1	11
ENSSSCG00000002014	0	5	0	5
ENSSSCG00000002015	0	5	0	5
ENSSSCG00000002016	0	5	0	5
ENSSSCG00000002020	0	5	0	5
ENSSSCG00000002023	0	4	0	4
ENSSSCG00000002025	0	4	0	4
ENSSSCG00000002026	0	4	0	4
ENSSSCG00000002028	0	4	0	4
ENSSSCG00000002029	0	5	1	6
ENSSSCG00000002032	0	4	0	4
ENSSSCG00000002033	0	4	0	4
ENSSSCG00000002034	0	4	0	4
ENSSSCG00000002035	0	4	0	4
ENSSSCG00000002036	0	4	0	4
ENSSSCG00000002037	0	4	0	4
ENSSSCG00000002038	0	4	0	4
ENSSSCG00000002039	0	4	0	4
ENSSSCG00000002040	0	4	0	4
ENSSSCG00000002041	0	13	0	13
ENSSSCG00000002042	0	13	0	13
ENSSSCG00000002045	0	13	0	13
ENSSSCG00000002050	0	13	0	13
ENSSSCG00000002051	0	13	0	13
ENSSSCG00000002052	0	13	0	13
ENSSSCG00000002053	0	13	0	13
ENSSSCG00000002055	0	13	0	13
ENSSSCG00000002056	0	13	0	13
ENSSSCG00000002062	0	10	0	10
ENSSSCG00000002071	0	9	0	9
ENSSSCG00000002077	0	9	0	9
ENSSSCG00000002078	0	9	0	9
ENSSSCG00000002081	0	9	0	9
ENSSSCG00000002084	0	9	0	9
ENSSSCG00000002090	0	9	0	9
ENSSSCG00000002095	0	9	0	9
ENSSSCG00000002097	0	9	0	9
ENSSSCG00000002099	0	9	0	9
ENSSSCG00000002100	0	9	0	9
ENSSSCG00000002105	0	9	0	9
ENSSSCG00000002106	0	9	0	9
ENSSSCG00000002127	0	10	0	10
ENSSSCG00000002129	0	11	0	11
ENSSSCG00000002130	0	2	0	2
ENSSSCG00000002131	0	2	0	2
ENSSSCG00000002134	0	2	0	2
ENSSSCG00000002135	0	2	0	2
ENSSSCG00000002138	0	2	0	2
ENSSSCG00000002140	0	2	0	2
ENSSSCG00000002142	2	2	0	4
ENSSSCG00000002143	0	2	0	2
ENSSSCG00000002144	0	2	0	2
ENSSSCG00000002145	0	1	0	1
ENSSSCG00000002148	0	1	0	1
ENSSSCG00000002243	0	1	0	1
ENSSSCG00000002245	0	1	0	1
ENSSSCG00000002251	0	1	0	1
ENSSSCG00000002252	0	3	0	3
ENSSSCG00000002254	0	3	0	3
ENSSSCG00000002257	0	2	0	2
ENSSSCG00000002258	0	4	0	4
ENSSSCG00000002259	0	2	0	2
ENSSSCG00000002260	0	2	0	2
ENSSSCG00000002263	1	0	0	1
ENSSSCG00000002265	2	0	0	2
ENSSSCG00000002266	2	2	0	4
ENSSSCG00000002267	1	2	0	3
ENSSSCG00000002268	0	4	0	4
ENSSSCG00000002269	0	4	0	4
ENSSSCG00000002270	1	4	0	5
ENSSSCG00000002274	0	4	0	4
ENSSSCG00000002275	0	4	0	4
ENSSSCG00000002276	0	6	0	6
ENSSSCG00000002277	0	6	0	6
ENSSSCG00000002279	0	4	0	4
ENSSSCG00000002280	0	4	0	4
ENSSSCG00000002281	0	4	0	4
ENSSSCG00000002283	0	19	0	19
ENSSSCG00000002284	0	17	0	17
ENSSSCG00000002285	0	18	0	18
ENSSSCG00000002286	0	1	0	1
ENSSSCG00000002287	0	1	0	1
ENSSSCG00000002290	0	2	0	2
ENSSSCG00000002292	0	2	0	2
ENSSSCG00000002294	0	2	0	2
ENSSSCG00000002295	0	2	0	2
ENSSSCG00000002296	0	2	1	3
ENSSSCG00000002297	0	2	1	3
ENSSSCG00000002298	2	2	1	5
ENSSSCG00000002305	0	12	0	12
ENSSSCG00000002306	0	12	0	12
ENSSSCG00000002307	0	12	0	12
ENSSSCG00000002309	0	12	0	12
ENSSSCG00000002310	0	12	0	12
ENSSSCG00000002311	0	12	0	12
ENSSSCG00000002313	0	12	0	12
ENSSSCG00000002314	0	15	0	15
ENSSSCG00000002315	0	16	0	16
ENSSSCG00000002316	0	13	0	13
ENSSSCG00000002317	0	13	0	13
ENSSSCG00000002321	0	13	0	13
ENSSSCG00000002322	0	13	0	13
ENSSSCG00000002326	0	13	0	13
ENSSSCG00000002329	0	5	0	5
ENSSSCG00000002330	0	6	0	6
ENSSSCG00000002332	0	5	0	5
ENSSSCG00000002333	2	12	0	14
ENSSSCG00000002337	0	12	0	12
ENSSSCG00000002340	0	13	0	13
ENSSSCG00000002341	0	13	0	13
ENSSSCG00000002344	0	12	0	12
ENSSSCG00000002346	0	3	0	3
ENSSSCG00000002348	0	12	0	12
ENSSSCG00000002349	0	12	0	12
ENSSSCG00000002350	0	3	0	3
ENSSSCG00000002351	0	3	0	3
ENSSSCG00000002352	2	3	0	5
ENSSSCG00000002353	2	3	0	5
ENSSSCG00000002354	0	3	0	3
ENSSSCG00000002355	0	3	0	3
ENSSSCG00000002356	1	3	0	4
ENSSSCG00000002357	0	3	0	3
ENSSSCG00000002361	0	2	19	21
ENSSSCG00000002363	0	2	0	2
ENSSSCG00000002366	2	2	0	4
ENSSSCG00000002367	0	2	0	2
ENSSSCG00000002368	1	3	0	4
ENSSSCG00000002370	0	2	0	2
ENSSSCG00000002372	0	2	0	2
ENSSSCG00000002373	2	2	0	4
ENSSSCG00000002374	0	2	0	2
ENSSSCG00000002375	1	2	0	3
ENSSSCG00000002376	2	2	0	4
ENSSSCG00000002377	1	2	0	3
ENSSSCG00000002378	0	7	0	7
ENSSSCG00000002379	2	7	0	9
ENSSSCG00000002380	0	7	0	7
ENSSSCG00000002381	0	7	0	7
ENSSSCG00000002383	14	6	0	20
ENSSSCG00000002385	0	9	0	9
ENSSSCG00000002386	1	9	0	10
ENSSSCG00000002387	1	4	0	5
ENSSSCG00000002388	0	4	0	4
ENSSSCG00000002389	0	2	0	2
ENSSSCG00000002390	0	2	0	2
ENSSSCG00000002391	0	2	0	2
ENSSSCG00000002392	0	2	0	2
ENSSSCG00000002396	0	2	0	2
ENSSSCG00000002397	0	2	0	2
ENSSSCG00000002398	2	2	0	4
ENSSSCG00000002399	0	2	0	2
ENSSSCG00000002400	0	2	0	2
ENSSSCG00000002403	0	2	0	2
ENSSSCG00000002404	1	2	0	3
ENSSSCG00000002405	0	2	0	2
ENSSSCG00000002406	0	2	0	2
ENSSSCG00000002408	1	4	0	5
ENSSSCG00000002409	0	4	0	4
ENSSSCG00000002410	2	0	0	2
ENSSSCG00000002425	1	0	0	1
ENSSSCG00000002429	2	12	0	14
ENSSSCG00000002430	1	10	0	11
ENSSSCG00000002431	0	10	0	10
ENSSSCG00000002432	0	5	0	5
ENSSSCG00000002433	0	3	0	3
ENSSSCG00000002434	0	3	0	3
ENSSSCG00000002436	1	5	0	6
ENSSSCG00000002438	0	3	0	3
ENSSSCG00000002440	0	3	0	3
ENSSSCG00000002441	0	3	0	3
ENSSSCG00000002442	0	4	0	4
ENSSSCG00000002443	1	4	0	5
ENSSSCG00000002444	0	6	0	6
ENSSSCG00000002445	0	5	0	5
ENSSSCG00000002446	1	5	0	6
ENSSSCG00000002447	0	5	0	5
ENSSSCG00000002449	0	5	0	5
ENSSSCG00000002450	0	11	0	11
ENSSSCG00000002451	1	14	0	15
ENSSSCG00000002452	0	9	0	9
ENSSSCG00000002455	0	9	0	9
ENSSSCG00000002456	0	8	0	8
ENSSSCG00000002457	1	11	0	12
ENSSSCG00000002458	0	9	0	9
ENSSSCG00000002459	0	9	0	9
ENSSSCG00000002460	0	9	0	9
ENSSSCG00000002461	0	9	0	9
ENSSSCG00000002462	0	11	0	11
ENSSSCG00000002464	0	5	0	5
ENSSSCG00000002467	1	6	0	7
ENSSSCG00000002469	0	5	0	5
ENSSSCG00000002470	0	5	0	5
ENSSSCG00000002472	0	5	0	5
ENSSSCG00000002474	1	8	0	9
ENSSSCG00000002475	0	7	2	9
ENSSSCG00000002476	0	8	0	8
ENSSSCG00000002478	0	8	0	8
ENSSSCG00000002479	0	8	0	8
ENSSSCG00000002481	0	8	0	8
ENSSSCG00000002483	0	8	0	8
ENSSSCG00000002486	0	8	0	8
ENSSSCG00000002487	1	5	0	6
ENSSSCG00000002490	0	11	0	11
ENSSSCG00000002494	0	10	0	10
ENSSSCG00000002495	1	9	0	10
ENSSSCG00000002496	0	9	0	9
ENSSSCG00000002497	0	9	0	9
ENSSSCG00000002498	0	9	0	9
ENSSSCG00000002501	0	2	0	2
ENSSSCG00000002502	0	2	0	2
ENSSSCG00000002504	0	2	0	2
ENSSSCG00000002505	1	2	0	3
ENSSSCG00000002506	0	2	0	2
ENSSSCG00000002507	0	2	0	2
ENSSSCG00000002508	0	2	0	2
ENSSSCG00000002509	0	2	0	2
ENSSSCG00000002510	0	1	0	1
ENSSSCG00000002512	0	1	0	1
ENSSSCG00000002515	0	1	0	1
ENSSSCG00000002516	1	1	0	2
ENSSSCG00000002517	0	1	0	1
ENSSSCG00000002520	0	1	0	1
ENSSSCG00000002573	0	1	0	1
ENSSSCG00000002618	0	1	0	1
ENSSSCG00000002620	0	6	0	6
ENSSSCG00000002622	0	7	0	7
ENSSSCG00000002623	4	7	0	11
ENSSSCG00000002625	0	7	0	7
ENSSSCG00000002627	1	7	0	8
ENSSSCG00000002628	1	7	0	8
ENSSSCG00000002629	0	7	0	7
ENSSSCG00000002635	0	1	0	1
ENSSSCG00000002642	0	1	0	1
ENSSSCG00000002645	0	1	0	1
ENSSSCG00000002646	0	1	0	1
ENSSSCG00000002648	0	1	0	1
ENSSSCG00000002650	0	1	0	1
ENSSSCG00000002651	0	1	0	1
ENSSSCG00000002652	0	4	0	4
ENSSSCG00000002653	4	4	0	8
ENSSSCG00000002654	0	4	0	4
ENSSSCG00000002655	0	4	0	4
ENSSSCG00000002656	0	4	0	4
ENSSSCG00000002657	0	4	0	4
ENSSSCG00000002658	0	3	0	3
ENSSSCG00000002660	0	3	0	3
ENSSSCG00000002662	0	2	0	2
ENSSSCG00000002664	1	3	0	4
ENSSSCG00000002666	1	3	0	4
ENSSSCG00000002667	0	3	0	3
ENSSSCG00000002668	0	3	0	3
ENSSSCG00000002669	0	3	0	3
ENSSSCG00000002670	0	2	0	2
ENSSSCG00000002671	0	1	0	1
ENSSSCG00000002675	0	1	0	1
ENSSSCG00000002680	0	1	0	1
ENSSSCG00000002681	0	1	0	1
ENSSSCG00000002682	0	1	0	1
ENSSSCG00000002684	5	1	0	6
ENSSSCG00000002688	0	3	0	3
ENSSSCG00000002689	1	3	0	4
ENSSSCG00000002690	0	4	0	4
ENSSSCG00000002696	0	5	0	5
ENSSSCG00000002697	0	5	2	7
ENSSSCG00000002700	0	1	0	1
ENSSSCG00000002701	0	1	0	1
ENSSSCG00000002703	0	6	0	6
ENSSSCG00000002704	0	6	0	6
ENSSSCG00000002706	0	6	0	6
ENSSSCG00000002707	0	6	0	6
ENSSSCG00000002708	0	6	0	6
ENSSSCG00000002709	0	6	0	6
ENSSSCG00000002712	0	6	0	6
ENSSSCG00000002714	0	7	0	7
ENSSSCG00000002715	0	2	0	2
ENSSSCG00000002716	0	2	0	2
ENSSSCG00000002718	1	2	0	3
ENSSSCG00000002719	0	2	0	2
ENSSSCG00000002720	0	2	0	2
ENSSSCG00000002722	0	2	0	2
ENSSSCG00000002723	1	2	0	3
ENSSSCG00000002724	0	2	0	2
ENSSSCG00000002729	0	1	0	1
ENSSSCG00000002730	0	4	0	4
ENSSSCG00000002734	0	4	0	4
ENSSSCG00000002736	0	4	0	4
ENSSSCG00000002737	0	4	0	4
ENSSSCG00000002738	0	4	0	4
ENSSSCG00000002739	0	7	0	7
ENSSSCG00000002740	0	7	0	7
ENSSSCG00000002741	0	7	0	7
ENSSSCG00000002743	0	7	0	7
ENSSSCG00000002745	0	7	0	7
ENSSSCG00000002746	0	7	0	7
ENSSSCG00000002747	0	7	0	7
ENSSSCG00000002748	0	7	0	7
ENSSSCG00000002749	0	7	0	7
ENSSSCG00000002752	0	11	0	11
ENSSSCG00000002753	0	14	0	14
ENSSSCG00000002754	0	14	0	14
ENSSSCG00000002755	1	14	0	15
ENSSSCG00000002759	0	9	0	9
ENSSSCG00000002761	0	9	0	9
ENSSSCG00000002762	0	9	0	9
ENSSSCG00000002763	0	13	0	13
ENSSSCG00000002764	1	13	0	14
ENSSSCG00000002767	0	5	0	5
ENSSSCG00000002768	0	4	0	4
ENSSSCG00000002769	0	4	0	4
ENSSSCG00000002771	0	4	0	4
ENSSSCG00000002774	0	7	0	7
ENSSSCG00000002775	0	7	0	7
ENSSSCG00000002776	0	7	0	7
ENSSSCG00000002777	0	7	0	7
ENSSSCG00000002778	0	7	0	7
ENSSSCG00000002779	0	7	0	7
ENSSSCG00000002781	0	7	0	7
ENSSSCG00000002782	0	7	0	7
ENSSSCG00000002783	0	7	0	7
ENSSSCG00000002786	0	7	0	7
ENSSSCG00000002787	0	7	0	7
ENSSSCG00000002788	0	7	0	7
ENSSSCG00000002790	0	7	0	7
ENSSSCG00000002792	0	7	0	7
ENSSSCG00000002793	0	7	0	7
ENSSSCG00000002795	1	4	0	5
ENSSSCG00000002799	0	2	0	2
ENSSSCG00000002802	0	2	0	2
ENSSSCG00000002803	0	2	0	2
ENSSSCG00000002804	0	2	0	2
ENSSSCG00000002805	0	2	0	2
ENSSSCG00000002806	0	2	0	2
ENSSSCG00000002807	1	2	0	3
ENSSSCG00000002808	0	4	0	4
ENSSSCG00000002809	0	4	0	4
ENSSSCG00000002810	0	4	0	4
ENSSSCG00000002811	0	4	0	4
ENSSSCG00000002812	0	2	0	2
ENSSSCG00000002813	0	2	0	2
ENSSSCG00000002814	0	5	0	5
ENSSSCG00000002815	0	5	0	5
ENSSSCG00000002817	0	2	0	2
ENSSSCG00000002818	0	5	0	5
ENSSSCG00000002819	0	5	0	5
ENSSSCG00000002820	0	5	0	5
ENSSSCG00000002821	0	5	0	5
ENSSSCG00000002822	0	17	0	17
ENSSSCG00000002825	2	5	0	7
ENSSSCG00000002827	0	5	0	5
ENSSSCG00000002828	0	5	0	5
ENSSSCG00000002829	0	5	3	8
ENSSSCG00000002830	0	5	0	5
ENSSSCG00000002831	0	11	0	11
ENSSSCG00000002834	0	6	0	6
ENSSSCG00000002835	1	2	0	3
ENSSSCG00000002836	1	13	0	14
ENSSSCG00000002838	3	2	0	5
ENSSSCG00000002839	0	3	0	3
ENSSSCG00000002841	0	3	0	3
ENSSSCG00000002844	0	6	0	6
ENSSSCG00000002846	0	6	0	6
ENSSSCG00000002847	0	6	0	6
ENSSSCG00000002849	1	5	0	6
ENSSSCG00000002850	0	4	0	4
ENSSSCG00000002852	0	4	0	4
ENSSSCG00000002854	0	5	0	5
ENSSSCG00000002855	0	3	0	3
ENSSSCG00000002857	0	1	0	1
ENSSSCG00000002862	0	4	0	4
ENSSSCG00000002863	0	4	0	4
ENSSSCG00000002864	0	4	0	4
ENSSSCG00000002865	1	4	0	5
ENSSSCG00000002866	0	4	0	4
ENSSSCG00000002867	0	4	0	4
ENSSSCG00000002868	6	4	0	10
ENSSSCG00000002869	0	5	0	5
ENSSSCG00000002872	1	6	2	9
ENSSSCG00000002873	0	6	2	8
ENSSSCG00000002875	2	6	0	8
ENSSSCG00000002876	0	6	0	6
ENSSSCG00000002877	0	7	0	7
ENSSSCG00000002879	0	6	0	6
ENSSSCG00000002880	0	6	0	6
ENSSSCG00000002882	0	3	0	3
ENSSSCG00000002883	0	3	0	3
ENSSSCG00000002884	0	5	0	5
ENSSSCG00000002885	0	5	0	5
ENSSSCG00000002887	1	5	0	6
ENSSSCG00000002888	0	3	0	3
ENSSSCG00000002891	0	6	0	6
ENSSSCG00000002893	0	6	0	6
ENSSSCG00000002895	3	3	0	6
ENSSSCG00000002898	0	3	0	3
ENSSSCG00000002900	0	3	0	3
ENSSSCG00000002901	0	3	0	3
ENSSSCG00000002902	0	3	0	3
ENSSSCG00000002903	0	3	0	3
ENSSSCG00000002904	0	3	0	3
ENSSSCG00000002905	0	6	0	6
ENSSSCG00000002906	0	3	2	5
ENSSSCG00000002907	2	3	0	5
ENSSSCG00000002908	0	3	0	3
ENSSSCG00000002910	0	1	0	1
ENSSSCG00000002913	0	3	0	3
ENSSSCG00000002915	0	3	0	3
ENSSSCG00000002916	0	3	0	3
ENSSSCG00000002917	0	3	0	3
ENSSSCG00000002918	0	3	0	3
ENSSSCG00000002919	0	3	0	3
ENSSSCG00000002921	1	1	0	2
ENSSSCG00000002923	0	1	0	1
ENSSSCG00000002926	0	1	0	1
ENSSSCG00000002927	0	1	0	1
ENSSSCG00000002929	0	1	0	1
ENSSSCG00000002930	0	2	0	2
ENSSSCG00000002931	0	1	0	1
ENSSSCG00000002932	0	1	0	1
ENSSSCG00000002933	1	2	0	3
ENSSSCG00000002935	0	3	0	3
ENSSSCG00000002937	0	4	0	4
ENSSSCG00000002938	0	3	0	3
ENSSSCG00000002941	0	2	0	2
ENSSSCG00000002944	0	6	0	6
ENSSSCG00000002950	0	7	0	7
ENSSSCG00000002952	0	7	0	7
ENSSSCG00000002953	0	7	0	7
ENSSSCG00000002954	0	7	0	7
ENSSSCG00000002955	0	7	0	7
ENSSSCG00000002957	0	7	0	7
ENSSSCG00000002959	0	7	0	7
ENSSSCG00000002960	0	7	0	7
ENSSSCG00000002962	0	9	7	16
ENSSSCG00000002963	0	9	0	9
ENSSSCG00000002965	1	9	9	19
ENSSSCG00000002967	0	7	0	7
ENSSSCG00000002968	0	5	0	5
ENSSSCG00000002969	0	5	0	5
ENSSSCG00000002971	0	5	0	5
ENSSSCG00000002972	0	7	0	7
ENSSSCG00000002977	0	2	0	2
ENSSSCG00000002978	0	2	0	2
ENSSSCG00000002980	0	1	0	1
ENSSSCG00000002981	0	1	0	1
ENSSSCG00000002983	0	3	0	3
ENSSSCG00000002986	0	3	0	3
ENSSSCG00000002987	0	3	0	3
ENSSSCG00000002988	0	3	0	3
ENSSSCG00000002989	0	3	0	3
ENSSSCG00000002990	0	3	0	3
ENSSSCG00000002991	0	3	0	3
ENSSSCG00000002993	0	21	0	21
ENSSSCG00000002994	0	16	0	16
ENSSSCG00000002995	0	17	0	17
ENSSSCG00000002996	0	17	0	17
ENSSSCG00000002997	0	16	0	16
ENSSSCG00000002998	0	16	0	16
ENSSSCG00000003000	0	16	0	16
ENSSSCG00000003006	0	21	0	21
ENSSSCG00000003011	0	1	0	1
ENSSSCG00000003012	0	19	0	19
ENSSSCG00000003013	0	21	0	21
ENSSSCG00000003015	0	19	0	19
ENSSSCG00000003016	0	21	0	21
ENSSSCG00000003017	0	21	1	22
ENSSSCG00000003018	0	19	0	19
ENSSSCG00000003021	2	19	0	21
ENSSSCG00000003022	0	19	0	19
ENSSSCG00000003024	0	19	0	19
ENSSSCG00000003030	2	19	0	21
ENSSSCG00000003035	3	19	5	27
ENSSSCG00000003037	0	19	0	19
ENSSSCG00000003038	0	7	0	7
ENSSSCG00000003040	0	7	0	7
ENSSSCG00000003042	0	7	0	7
ENSSSCG00000003043	0	7	0	7
ENSSSCG00000003044	0	7	0	7
ENSSSCG00000003045	0	7	0	7
ENSSSCG00000003046	0	7	0	7
ENSSSCG00000003047	0	1	0	1
ENSSSCG00000003048	0	7	0	7
ENSSSCG00000003049	0	7	0	7
ENSSSCG00000003051	0	1	0	1
ENSSSCG00000003052	0	1	0	1
ENSSSCG00000003053	0	1	0	1
ENSSSCG00000003054	0	1	0	1
ENSSSCG00000003055	0	1	0	1
ENSSSCG00000003059	0	1	0	1
ENSSSCG00000003061	0	1	0	1
ENSSSCG00000003062	0	1	0	1
ENSSSCG00000003063	1	1	0	2
ENSSSCG00000003064	0	1	0	1
ENSSSCG00000003066	0	1	0	1
ENSSSCG00000003068	0	1	0	1
ENSSSCG00000003069	0	1	0	1
ENSSSCG00000003071	0	1	0	1
ENSSSCG00000003072	0	1	0	1
ENSSSCG00000003073	0	1	0	1
ENSSSCG00000003078	0	4	0	4
ENSSSCG00000003081	0	4	0	4
ENSSSCG00000003083	0	4	0	4
ENSSSCG00000003085	1	4	0	5
ENSSSCG00000003086	0	4	0	4
ENSSSCG00000003088	7	4	3	14
ENSSSCG00000003089	1	4	0	5
ENSSSCG00000003090	0	4	0	4
ENSSSCG00000003091	0	15	0	15
ENSSSCG00000003092	0	15	0	15
ENSSSCG00000003093	0	15	0	15
ENSSSCG00000003096	0	15	0	15
ENSSSCG00000003098	0	15	0	15
ENSSSCG00000003100	2	15	0	17
ENSSSCG00000003101	0	15	0	15
ENSSSCG00000003102	0	15	0	15
ENSSSCG00000003103	0	15	0	15
ENSSSCG00000003104	0	15	0	15
ENSSSCG00000003105	1	15	0	16
ENSSSCG00000003106	0	15	0	15
ENSSSCG00000003107	0	15	0	15
ENSSSCG00000003108	0	15	0	15
ENSSSCG00000003109	0	15	0	15
ENSSSCG00000003110	0	15	0	15
ENSSSCG00000003111	0	15	0	15
ENSSSCG00000003112	0	15	0	15
ENSSSCG00000003113	0	15	0	15
ENSSSCG00000003114	1	15	0	16
ENSSSCG00000003115	0	16	0	16
ENSSSCG00000003119	2	14	0	16
ENSSSCG00000003120	0	14	0	14
ENSSSCG00000003121	0	14	0	14
ENSSSCG00000003123	0	13	0	13
ENSSSCG00000003124	0	13	0	13
ENSSSCG00000003125	0	13	0	13
ENSSSCG00000003126	0	13	0	13
ENSSSCG00000003128	0	13	0	13
ENSSSCG00000003129	0	13	0	13
ENSSSCG00000003131	0	13	0	13
ENSSSCG00000003132	0	13	0	13
ENSSSCG00000003133	0	17	0	17
ENSSSCG00000003134	0	17	0	17
ENSSSCG00000003135	0	17	0	17
ENSSSCG00000003136	0	17	0	17
ENSSSCG00000003137	0	8	0	8
ENSSSCG00000003138	0	8	0	8
ENSSSCG00000003139	0	8	0	8
ENSSSCG00000003140	0	8	0	8
ENSSSCG00000003142	0	8	5	13
ENSSSCG00000003143	3	8	0	11
ENSSSCG00000003144	0	7	0	7
ENSSSCG00000003145	0	7	0	7
ENSSSCG00000003146	0	7	0	7
ENSSSCG00000003147	0	7	0	7
ENSSSCG00000003148	0	7	0	7
ENSSSCG00000003149	0	7	0	7
ENSSSCG00000003150	0	7	0	7
ENSSSCG00000003152	4	7	0	11
ENSSSCG00000003153	0	7	0	7
ENSSSCG00000003154	2	7	0	9
ENSSSCG00000003155	0	8	0	8
ENSSSCG00000003156	0	5	0	5
ENSSSCG00000003157	0	5	0	5
ENSSSCG00000003158	0	7	0	7
ENSSSCG00000003159	0	5	0	5
ENSSSCG00000003160	0	5	0	5
ENSSSCG00000003161	0	6	0	6
ENSSSCG00000003165	1	5	0	6
ENSSSCG00000003166	0	3	0	3
ENSSSCG00000003167	0	5	0	5
ENSSSCG00000003168	2	5	0	7
ENSSSCG00000003169	2	5	0	7
ENSSSCG00000003170	0	5	0	5
ENSSSCG00000003171	0	5	0	5
ENSSSCG00000003172	0	5	0	5
ENSSSCG00000003177	0	10	0	10
ENSSSCG00000003178	0	6	0	6
ENSSSCG00000003183	0	6	0	6
ENSSSCG00000003187	0	5	0	5
ENSSSCG00000003189	0	6	0	6
ENSSSCG00000003191	2	6	0	8
ENSSSCG00000003192	2	4	0	6
ENSSSCG00000003193	0	4	0	4
ENSSSCG00000003194	0	4	0	4
ENSSSCG00000003195	1	4	0	5
ENSSSCG00000003196	0	4	0	4
ENSSSCG00000003197	0	2	0	2
ENSSSCG00000003198	1	6	0	7
ENSSSCG00000003199	2	6	0	8
ENSSSCG00000003201	0	3	0	3
ENSSSCG00000003204	2	3	0	5
ENSSSCG00000003207	2	3	0	5
ENSSSCG00000003211	0	3	0	3
ENSSSCG00000003212	0	3	0	3
ENSSSCG00000003214	0	3	0	3
ENSSSCG00000003216	0	3	0	3
ENSSSCG00000003217	0	3	0	3
ENSSSCG00000003218	0	3	0	3
ENSSSCG00000003219	0	3	0	3
ENSSSCG00000003222	0	3	0	3
ENSSSCG00000003225	0	2	0	2
ENSSSCG00000003226	0	2	0	2
ENSSSCG00000003227	0	2	0	2
ENSSSCG00000003233	1	0	0	1
ENSSSCG00000003236	3	0	0	3
ENSSSCG00000003241	1	0	0	1
ENSSSCG00000003247	0	4	0	4
ENSSSCG00000003248	0	4	0	4
ENSSSCG00000003251	0	4	0	4
ENSSSCG00000003253	0	4	0	4
ENSSSCG00000003255	0	4	0	4
ENSSSCG00000003256	0	4	0	4
ENSSSCG00000003257	0	4	0	4
ENSSSCG00000003259	0	4	0	4
ENSSSCG00000003261	0	4	0	4
ENSSSCG00000003262	0	4	0	4
ENSSSCG00000003263	0	4	0	4
ENSSSCG00000003264	0	3	0	3
ENSSSCG00000003265	0	3	0	3
ENSSSCG00000003266	0	3	0	3
ENSSSCG00000003267	0	3	0	3
ENSSSCG00000003268	0	3	0	3
ENSSSCG00000003303	4	2	0	6
ENSSSCG00000003306	0	2	0	2
ENSSSCG00000003307	0	2	0	2
ENSSSCG00000003311	0	2	0	2
ENSSSCG00000003314	0	2	0	2
ENSSSCG00000003315	0	2	0	2
ENSSSCG00000003317	0	2	0	2
ENSSSCG00000003318	0	2	0	2
ENSSSCG00000003322	0	1	0	1
ENSSSCG00000003324	0	1	0	1
ENSSSCG00000003325	0	13	0	13
ENSSSCG00000003326	0	13	0	13
ENSSSCG00000003329	0	2	0	2
ENSSSCG00000003331	0	2	0	2
ENSSSCG00000003332	0	2	0	2
ENSSSCG00000003333	0	2	0	2
ENSSSCG00000003334	0	2	0	2
ENSSSCG00000003336	0	1	0	1
ENSSSCG00000003338	0	2	0	2
ENSSSCG00000003339	0	2	0	2
ENSSSCG00000003341	0	2	0	2
ENSSSCG00000003342	0	2	0	2
ENSSSCG00000003343	0	3	0	3
ENSSSCG00000003344	0	3	0	3
ENSSSCG00000003346	0	2	0	2
ENSSSCG00000003348	0	3	0	3
ENSSSCG00000003350	0	3	0	3
ENSSSCG00000003351	0	3	0	3
ENSSSCG00000003352	0	3	0	3
ENSSSCG00000003353	0	3	0	3
ENSSSCG00000003354	0	2	0	2
ENSSSCG00000003356	0	3	0	3
ENSSSCG00000003357	0	3	0	3
ENSSSCG00000003359	0	4	0	4
ENSSSCG00000003360	3	4	0	7
ENSSSCG00000003362	0	4	0	4
ENSSSCG00000003366	0	1	0	1
ENSSSCG00000003367	0	5	0	5
ENSSSCG00000003368	0	1	0	1
ENSSSCG00000003369	0	1	0	1
ENSSSCG00000003370	0	1	0	1
ENSSSCG00000003371	0	1	0	1
ENSSSCG00000003374	0	1	0	1
ENSSSCG00000003376	0	1	0	1
ENSSSCG00000003377	0	1	0	1
ENSSSCG00000003379	0	1	0	1
ENSSSCG00000003382	0	1	0	1
ENSSSCG00000003383	0	1	0	1
ENSSSCG00000003384	0	1	0	1
ENSSSCG00000003390	0	1	0	1
ENSSSCG00000003391	0	1	0	1
ENSSSCG00000003393	0	1	0	1
ENSSSCG00000003395	0	1	0	1
ENSSSCG00000003396	0	1	0	1
ENSSSCG00000003398	2	8	0	10
ENSSSCG00000003399	1	5	0	6
ENSSSCG00000003400	1	5	0	6
ENSSSCG00000003401	0	8	0	8
ENSSSCG00000003402	0	8	2	10
ENSSSCG00000003403	1	8	0	9
ENSSSCG00000003404	0	8	0	8
ENSSSCG00000003405	2	8	0	10
ENSSSCG00000003407	2	9	0	11
ENSSSCG00000003410	0	8	0	8
ENSSSCG00000003412	0	8	0	8
ENSSSCG00000003413	0	8	0	8
ENSSSCG00000003414	0	8	0	8
ENSSSCG00000003417	0	8	0	8
ENSSSCG00000003419	0	12	0	12
ENSSSCG00000003420	0	12	0	12
ENSSSCG00000003421	0	12	0	12
ENSSSCG00000003423	0	12	0	12
ENSSSCG00000003428	4	12	5	21
ENSSSCG00000003429	0	26	5	31
ENSSSCG00000003430	0	25	0	25
ENSSSCG00000003431	0	25	0	25
ENSSSCG00000003432	0	25	0	25
ENSSSCG00000003433	0	28	6	34
ENSSSCG00000003434	1	25	0	26
ENSSSCG00000003435	0	25	0	25
ENSSSCG00000003437	0	25	0	25
ENSSSCG00000003438	0	20	0	20
ENSSSCG00000003439	1	18	0	19
ENSSSCG00000003440	0	18	0	18
ENSSSCG00000003441	0	18	0	18
ENSSSCG00000003442	0	18	0	18
ENSSSCG00000003444	0	17	0	17
ENSSSCG00000003448	0	3	0	3
ENSSSCG00000003449	0	3	0	3
ENSSSCG00000003451	0	3	0	3
ENSSSCG00000003453	0	3	0	3
ENSSSCG00000003455	1	2	0	3
ENSSSCG00000003458	0	2	0	2
ENSSSCG00000003459	0	2	0	2
ENSSSCG00000003460	0	2	0	2
ENSSSCG00000003461	0	2	0	2
ENSSSCG00000003463	0	2	0	2
ENSSSCG00000003464	0	2	0	2
ENSSSCG00000003465	0	2	0	2
ENSSSCG00000003466	0	2	0	2
ENSSSCG00000003468	0	2	0	2
ENSSSCG00000003470	0	2	0	2
ENSSSCG00000003471	0	2	0	2
ENSSSCG00000003472	0	2	0	2
ENSSSCG00000003473	0	2	0	2
ENSSSCG00000003476	0	3	0	3
ENSSSCG00000003477	0	3	0	3
ENSSSCG00000003478	0	3	0	3
ENSSSCG00000003479	0	1	0	1
ENSSSCG00000003481	0	1	0	1
ENSSSCG00000003482	0	1	0	1
ENSSSCG00000003483	0	1	0	1
ENSSSCG00000003484	0	1	0	1
ENSSSCG00000003485	1	1	0	2
ENSSSCG00000003486	12	2	0	14
ENSSSCG00000003488	1	0	0	1
ENSSSCG00000003491	0	0	3	3
ENSSSCG00000003492	1	0	3	4
ENSSSCG00000003493	8	11	0	19
ENSSSCG00000003494	0	6	0	6
ENSSSCG00000003495	0	6	0	6
ENSSSCG00000003498	0	6	0	6
ENSSSCG00000003499	0	6	0	6
ENSSSCG00000003503	0	6	0	6
ENSSSCG00000003505	0	6	0	6
ENSSSCG00000003506	0	6	0	6
ENSSSCG00000003508	0	6	0	6
ENSSSCG00000003509	0	6	0	6
ENSSSCG00000003511	0	6	0	6
ENSSSCG00000003512	0	6	0	6
ENSSSCG00000003513	0	7	0	7
ENSSSCG00000003514	2	7	0	9
ENSSSCG00000003520	0	4	0	4
ENSSSCG00000003521	0	4	0	4
ENSSSCG00000003523	0	4	0	4
ENSSSCG00000003524	0	4	0	4
ENSSSCG00000003527	0	4	0	4
ENSSSCG00000003529	0	4	0	4
ENSSSCG00000003530	0	4	0	4
ENSSSCG00000003531	0	4	0	4
ENSSSCG00000003532	0	4	0	4
ENSSSCG00000003539	0	1	0	1
ENSSSCG00000003541	0	1	0	1
ENSSSCG00000003543	0	1	0	1
ENSSSCG00000003546	0	1	0	1
ENSSSCG00000003547	0	1	0	1
ENSSSCG00000003549	2	0	0	2
ENSSSCG00000003559	1	0	0	1
ENSSSCG00000003565	0	0	3	3
ENSSSCG00000003570	2	0	0	2
ENSSSCG00000003575	1	0	0	1
ENSSSCG00000003580	0	3	0	3
ENSSSCG00000003582	0	2	0	2
ENSSSCG00000003583	0	2	0	2
ENSSSCG00000003585	0	8	0	8
ENSSSCG00000003586	2	5	0	7
ENSSSCG00000003589	4	5	0	9
ENSSSCG00000003590	0	6	0	6
ENSSSCG00000003601	0	2	0	2
ENSSSCG00000003603	0	2	0	2
ENSSSCG00000003604	0	2	0	2
ENSSSCG00000003606	0	2	0	2
ENSSSCG00000003608	0	5	5	10
ENSSSCG00000003610	0	2	0	2
ENSSSCG00000003612	0	2	0	2
ENSSSCG00000003613	0	5	0	5
ENSSSCG00000003616	0	5	0	5
ENSSSCG00000003617	0	2	0	2
ENSSSCG00000003619	0	5	0	5
ENSSSCG00000003620	0	5	0	5
ENSSSCG00000003621	0	5	0	5
ENSSSCG00000003622	0	5	0	5
ENSSSCG00000003623	0	3	0	3
ENSSSCG00000003627	0	9	0	9
ENSSSCG00000003637	0	3	0	3
ENSSSCG00000003639	0	3	0	3
ENSSSCG00000003640	0	5	0	5
ENSSSCG00000003642	0	2	0	2
ENSSSCG00000003643	0	2	0	2
ENSSSCG00000003644	1	2	0	3
ENSSSCG00000003645	0	2	0	2
ENSSSCG00000003646	0	2	0	2
ENSSSCG00000003648	0	2	0	2
ENSSSCG00000003650	0	2	0	2
ENSSSCG00000003651	0	2	0	2
ENSSSCG00000003652	0	2	0	2
ENSSSCG00000003653	0	2	0	2
ENSSSCG00000003654	0	3	0	3
ENSSSCG00000003659	0	3	0	3
ENSSSCG00000003660	0	3	0	3
ENSSSCG00000003662	0	3	0	3
ENSSSCG00000003663	0	1	0	1
ENSSSCG00000003664	0	3	0	3
ENSSSCG00000003666	0	3	0	3
ENSSSCG00000003667	0	3	0	3
ENSSSCG00000003669	0	3	0	3
ENSSSCG00000003670	0	3	0	3
ENSSSCG00000003672	0	3	0	3
ENSSSCG00000003673	0	4	0	4
ENSSSCG00000003679	0	10	0	10
ENSSSCG00000003680	0	10	0	10
ENSSSCG00000003682	0	10	0	10
ENSSSCG00000003684	0	10	0	10
ENSSSCG00000003687	0	24	0	24
ENSSSCG00000003690	0	13	0	13
ENSSSCG00000003691	0	13	0	13
ENSSSCG00000003693	0	14	0	14
ENSSSCG00000003694	0	14	0	14
ENSSSCG00000003697	0	15	0	15
ENSSSCG00000003699	0	1	0	1
ENSSSCG00000003705	2	0	0	2
ENSSSCG00000003709	3	0	0	3
ENSSSCG00000003712	3	0	0	3
ENSSSCG00000003715	2	1	0	3
ENSSSCG00000003716	0	2	0	2
ENSSSCG00000003717	0	2	0	2
ENSSSCG00000003718	0	4	0	4
ENSSSCG00000003719	0	4	0	4
ENSSSCG00000003721	0	4	0	4
ENSSSCG00000003722	0	1	0	1
ENSSSCG00000003726	0	3	0	3
ENSSSCG00000003728	0	4	0	4
ENSSSCG00000003729	0	4	0	4
ENSSSCG00000003730	0	4	0	4
ENSSSCG00000003731	0	4	0	4
ENSSSCG00000003732	0	4	0	4
ENSSSCG00000003733	0	4	0	4
ENSSSCG00000003736	1	3	0	4
ENSSSCG00000003737	0	4	0	4
ENSSSCG00000003738	0	3	0	3
ENSSSCG00000003741	2	0	0	2
ENSSSCG00000003744	1	0	0	1
ENSSSCG00000003747	0	2	0	2
ENSSSCG00000003748	1	2	0	3
ENSSSCG00000003749	0	4	7	11
ENSSSCG00000003761	4	7	0	11
ENSSSCG00000003762	1	0	0	1
ENSSSCG00000003766	3	5	0	8
ENSSSCG00000003768	6	5	0	11
ENSSSCG00000003770	1	16	0	17
ENSSSCG00000003771	3	5	0	8
ENSSSCG00000003772	1	24	0	25
ENSSSCG00000003773	4	24	0	28
ENSSSCG00000003774	0	2	0	2
ENSSSCG00000003775	0	2	0	2
ENSSSCG00000003776	0	2	0	2
ENSSSCG00000003777	0	1	0	1
ENSSSCG00000003778	0	1	0	1
ENSSSCG00000003779	0	1	0	1
ENSSSCG00000003780	0	1	0	1
ENSSSCG00000003781	0	1	0	1
ENSSSCG00000003783	0	1	0	1
ENSSSCG00000003784	0	1	0	1
ENSSSCG00000003787	0	15	0	15
ENSSSCG00000003788	0	15	0	15
ENSSSCG00000003789	0	6	0	6
ENSSSCG00000003790	0	6	0	6
ENSSSCG00000003791	0	5	0	5
ENSSSCG00000003792	0	5	0	5
ENSSSCG00000003793	0	1	0	1
ENSSSCG00000003794	0	5	0	5
ENSSSCG00000003795	0	5	0	5
ENSSSCG00000003797	0	5	0	5
ENSSSCG00000003798	0	6	0	6
ENSSSCG00000003799	0	7	0	7
ENSSSCG00000003801	0	3	0	3
ENSSSCG00000003803	2	2	0	4
ENSSSCG00000003805	14	13	5	32
ENSSSCG00000003806	0	49	0	49
ENSSSCG00000003807	0	49	0	49
ENSSSCG00000003809	0	48	0	48
ENSSSCG00000003810	0	7	0	7
ENSSSCG00000003811	0	7	0	7
ENSSSCG00000003812	0	7	0	7
ENSSSCG00000003814	0	1	0	1
ENSSSCG00000003815	0	1	0	1
ENSSSCG00000003816	0	1	0	1
ENSSSCG00000003818	1	1	0	2
ENSSSCG00000003819	0	1	0	1
ENSSSCG00000003820	0	1	0	1
ENSSSCG00000003821	0	1	0	1
ENSSSCG00000003823	0	21	0	21
ENSSSCG00000003825	0	22	0	22
ENSSSCG00000003826	0	22	0	22
ENSSSCG00000003828	1	18	0	19
ENSSSCG00000003830	0	20	0	20
ENSSSCG00000003831	0	20	0	20
ENSSSCG00000003832	0	20	0	20
ENSSSCG00000003833	2	7	0	9
ENSSSCG00000003834	0	7	0	7
ENSSSCG00000003835	0	7	0	7
ENSSSCG00000003838	0	6	0	6
ENSSSCG00000003839	0	6	0	6
ENSSSCG00000003845	1	0	0	1
ENSSSCG00000003846	0	14	0	14
ENSSSCG00000003847	0	14	0	14
ENSSSCG00000003848	0	14	0	14
ENSSSCG00000003849	0	14	0	14
ENSSSCG00000003850	0	14	0	14
ENSSSCG00000003851	0	14	0	14
ENSSSCG00000003852	0	14	0	14
ENSSSCG00000003859	1	0	0	1
ENSSSCG00000003863	3	0	0	3
ENSSSCG00000003867	0	0	4	4
ENSSSCG00000003868	0	0	4	4
ENSSSCG00000003872	0	1	0	1
ENSSSCG00000003875	0	1	0	1
ENSSSCG00000003876	0	1	0	1
ENSSSCG00000003877	1	3	0	4
ENSSSCG00000003881	0	3	0	3
ENSSSCG00000003882	0	3	0	3
ENSSSCG00000003884	0	22	0	22
ENSSSCG00000003885	0	22	0	22
ENSSSCG00000003888	0	28	0	28
ENSSSCG00000003889	0	28	0	28
ENSSSCG00000003891	0	28	0	28
ENSSSCG00000003892	0	28	0	28
ENSSSCG00000003893	0	28	0	28
ENSSSCG00000003894	0	25	0	25
ENSSSCG00000003895	0	25	0	25
ENSSSCG00000003897	0	25	0	25
ENSSSCG00000003898	0	25	0	25
ENSSSCG00000003900	0	25	0	25
ENSSSCG00000003901	0	25	0	25
ENSSSCG00000003903	0	25	0	25
ENSSSCG00000003904	0	25	0	25
ENSSSCG00000003905	0	25	0	25
ENSSSCG00000003908	0	25	0	25
ENSSSCG00000003909	1	25	0	26
ENSSSCG00000003913	0	19	0	19
ENSSSCG00000003914	0	1	0	1
ENSSSCG00000003917	0	1	0	1
ENSSSCG00000003964	0	1	0	1
ENSSSCG00000003965	0	1	0	1
ENSSSCG00000003966	0	1	0	1
ENSSSCG00000003967	0	1	0	1
ENSSSCG00000003968	0	1	0	1
ENSSSCG00000003971	0	1	0	1
ENSSSCG00000003972	0	1	0	1
ENSSSCG00000003973	0	1	0	1
ENSSSCG00000003975	0	1	0	1
ENSSSCG00000003976	1	1	0	2
ENSSSCG00000003979	0	1	0	1
ENSSSCG00000003980	0	1	0	1
ENSSSCG00000003981	1	1	0	2
ENSSSCG00000003983	0	2	0	2
ENSSSCG00000003984	0	13	0	13
ENSSSCG00000003986	0	18	0	18
ENSSSCG00000003987	0	18	0	18
ENSSSCG00000003988	0	13	0	13
ENSSSCG00000003989	0	19	0	19
ENSSSCG00000003990	0	18	0	18
ENSSSCG00000003993	0	7	0	7
ENSSSCG00000003995	0	18	0	18
ENSSSCG00000003998	0	18	0	18
ENSSSCG00000004001	0	18	2	20
ENSSSCG00000004002	0	18	2	20
ENSSSCG00000004004	0	18	2	20
ENSSSCG00000004012	1	0	0	1
ENSSSCG00000004013	0	5	0	5
ENSSSCG00000004016	0	5	0	5
ENSSSCG00000004017	0	5	0	5
ENSSSCG00000004018	1	5	0	6
ENSSSCG00000004027	0	1	0	1
ENSSSCG00000004028	0	1	0	1
ENSSSCG00000004029	1	1	0	2
ENSSSCG00000004032	1	3	0	4
ENSSSCG00000004033	0	4	0	4
ENSSSCG00000004037	1	5	0	6
ENSSSCG00000004038	0	5	0	5
ENSSSCG00000004039	0	5	0	5
ENSSSCG00000004040	0	5	0	5
ENSSSCG00000004041	0	5	0	5
ENSSSCG00000004044	1	5	0	6
ENSSSCG00000004045	0	5	0	5
ENSSSCG00000004046	0	5	0	5
ENSSSCG00000004047	0	5	0	5
ENSSSCG00000004048	0	5	0	5
ENSSSCG00000004049	0	5	0	5
ENSSSCG00000004050	0	5	0	5
ENSSSCG00000004052	0	5	0	5
ENSSSCG00000004053	0	6	0	6
ENSSSCG00000004054	0	4	0	4
ENSSSCG00000004055	0	6	0	6
ENSSSCG00000004057	0	6	0	6
ENSSSCG00000004058	0	7	0	7
ENSSSCG00000004063	2	7	0	9
ENSSSCG00000004064	0	7	0	7
ENSSSCG00000004065	2	2	0	4
ENSSSCG00000004067	0	2	0	2
ENSSSCG00000004068	0	2	0	2
ENSSSCG00000004069	0	2	0	2
ENSSSCG00000004070	0	2	0	2
ENSSSCG00000004071	0	2	0	2
ENSSSCG00000004072	0	3	0	3
ENSSSCG00000004074	0	3	0	3
ENSSSCG00000004075	0	8	0	8
ENSSSCG00000004076	0	8	0	8
ENSSSCG00000004077	0	7	0	7
ENSSSCG00000004078	0	7	0	7
ENSSSCG00000004081	3	8	0	11
ENSSSCG00000004082	0	7	0	7
ENSSSCG00000004087	3	12	6	21
ENSSSCG00000004088	0	8	0	8
ENSSSCG00000004089	1	8	0	9
ENSSSCG00000004090	2	8	0	10
[truncated: 23,882 more rows]

## Sheet: Supplementary Data 8
Supplementary Data 8. Trait classification and statistics of pig QTX data in ISwine database.
Main category	Subcategory	QTXs
Slaughter Traits (2295)	Organ Size Trait	629
	Leg Trait	448
	Dressed Carcass Subdivision Trait	392
	Dressed Carcass Composition Trait	216
	Vertebra	173
	Bone Trait	142
	Carcass Length	135
	Carcass Weight	124
	Rib Trait	29
	Carcass Yield	4
	Carcass Temperature	3
Reproduction Traits (2385)	Litter Trait	1184
	Fertility Trait	560
	Teat Number	444
	Sperm Quality	96
	Female Reproductive Feature	75
	Male Reproductive Feature	26
Physiochemical Traits (267)	Androstenone	148
	Physiology Trait	48
	Hormone	25
	Enzyme	21
	Glycolytic	16
	Fat Melting Point	9
Muscle Related Traits (428)	Loin Muscle	185
	Meat Conductivity	128
	Meat Composition Trait	60
	Longissimus Thoracis Muscle	32
	Muscle Fiber Trait	19
	Biceps Brachii Muscle	4
Meat Quality Traits (3145)	Texture	746
	pH	640
	Meat Color	521
	Stiffening	358
	Meat Composition	311
	Water Holding Capacity	308
	Tenderness	78
	Fatty Acid Content	65
	Flavor	46
	Firmness	25
	Juiciness	23
	Odor	13
	Organoleptic	11
Growth Related Traits (1581)	Average Daily Gain	623
	Body Weight	335
	Feed Conversion Ratio	293
	Feed Intake	166
	Age At Slaughter	162
	Life Span Trait	2
Fat Related Traits (6862)	Fatty Acid Composition	4904
	Backfat Thickness	1266
	Total Fat Content	236
	Lipoprotein	179
	Adipocyte	69
	Fat Area	49
	Subcutaneous Fat Area	37
	Backfat Weight	35
	Abdominal Fat	29
	Muscle Fat Content	22
	Subcutaneous Fat Weight	17
	External Fat	16
	Subcutaneous Fat Thickness	3
Exterior Traits (972)	Body Conformation Trait	601
	Leg Circumference	154
	Tongue Trait	86
	Ear Trait	66
	Hip Circumference	35
	Leg Conformation	15
	Coat Color	6
	Abdominal Circumference	5
	Chest Circumference	4
Disease Related Traits (1073)	Disease Trait	319
	Immune Indices	269
	Response To Infection	232
	Disease Susceptibility	166
	Immune Capacity	87
Blood Related Traits (4966)	Immune Trait	2908
	Red Blood Cell	1583
	Serum Lipid Trait	169
	Leukocyte	147
	Cortisol Level	45
	Blood Protein Amount	45
	Glucose Level	32
	Blood Inorganics	13
	Acidity-Alkalinity Balance	13
	Blood Gas Amount	11
Behavioral Traits (264)	Motor Activity	155
	Feeding Behavior	72
	Parental Behavior Trait	36
	Exploratory Behavior	1
The relevant traits of 24,238 QTXs in pig were divided into 11 major categories and 89 subcategories.

## Sheet: Supplementary Data 9
Supplementary Data 9. The Training Set used in this study.
Gene ID	Upstream_snp	Downstream_snp	Intron_snp	Synonymous_snp	Nonsynonymous_snp	Upstream_indel	Downstream_indel	Intron_indel	Synonymous_indel	Nonsynonymous_indel	Module	Expression	QTAN	QTAL	Label
ENSSSCG00000029037	61	28	0	11	45	0	4	0	5	0	0.0219411	14.79	0	0	1
ENSSSCG00000021585	56	67	578	18	177	6	1	34	5	0	0.0514737	6.19	0	0	1
ENSSSCG00000016628	28	61	2615	23	5	0	2	148	1	0	0.111519	13.03	0	0	1
ENSSSCG00000005109	52	34	2232	74	55	3	5	110	3	0	0.0219411	0.33	1	0	1
ENSSSCG00000003428	60	70	487	67	128	1	4	17	2	0	0.0888074	16.2	2	0	1
ENSSSCG00000003088	28	22	36	35	43	11	2	3	4	1	0.0413852	1138.49	1	0	1
ENSSSCG00000036883	29	37	179	7	77	3	2	12	4	0	0.22359	57.11	0	0	1
ENSSSCG00000034973	101	64	1009	15	167	3	0	61	6	0	0.179009	303.27	0	0	1
ENSSSCG00000028512	43	33	645	48	71	4	4	54	3	0	0.156956	82	6	0	1
ENSSSCG00000026951	26	71	714	18	16	1	1	36	1	0	0.538342	602.26	12	1	1
ENSSSCG00000025691	31	44	132	22	24	1	2	10	4	0	0.121567	64.27	0	0	1
ENSSSCG00000025618	37	58	206	87	73	1	3	16	7	0	0.538342	446.43	12	1	1
ENSSSCG00000025188	86	75	4053	35	243	5	3	211	6	0	0.0531026	0.18	1	2	1
ENSSSCG00000017913	78	73	53	51	88	6	2	2	5	0	0.405686	76.59	0	0	1
ENSSSCG00000012853	26	66	25	34	47	3	0	2	3	0	0.538342	222.69	0	6	1
ENSSSCG00000012257	44	25	1385	11	26	2	2	132	0	0	0.547226	149.55	2	0	1
ENSSSCG00000012077	126	97	1141	69	51	7	3	62	5	1	0.538342	739.73	1	0	1
ENSSSCG00000006126	28	49	595	37	42	1	0	66	4	0	0.168882	18.53	0	0	1
ENSSSCG00000005109	52	34	2232	74	55	3	5	110	3	0	0.0531026	0	0	0	1
ENSSSCG00000002475	69	143	949	24	53	7	4	54	2	0	0.168882	0	0	0	1
ENSSSCG00000001463	59	63	90	41	25	2	4	3	3	0	0.538342	252.82	12	1	1
ENSSSCG00000001409	39	43	146	277	112	5	3	19	9	3	0.218178	160.01	13	2	1
ENSSSCG00000039169	65	44	50	6	28	2	3	1	2	0	0.405686	1.58	0	0	1
ENSSSCG00000038644	30	35	20	2	18	3	6	1	5	0	0.275319	5.63	0	0	1
ENSSSCG00000038627	55	56	7645	59	31	3	4	631	1	0	0.405686	2.26	0	0	1
ENSSSCG00000034973	101	64	1009	15	167	3	0	61	6	0	0.179009	303.27	0	0	1
ENSSSCG00000030585	35	29	12	8	0	3	5	1	0	0	0.275319	11.12	0	3	1
ENSSSCG00000026605	92	124	2015	22	46	0	2	105	3	0	0.112535	16.36	1	2	1
ENSSSCG00000025691	31	44	132	22	24	1	2	10	4	0	0.121567	64.27	0	0	1
ENSSSCG00000025618	37	58	206	87	73	1	3	16	7	0	0.538342	446.43	12	1	1
ENSSSCG00000024252	90	85	172	4	126	7	4	11	3	0	0.168882	0	0	0	1
ENSSSCG00000020924	73	51	0	16	16	3	2	0	1	0	0.170447	0	1	0	1
ENSSSCG00000017913	78	73	53	51	88	6	2	2	5	0	0.405686	76.59	0	0	1
ENSSSCG00000017251	41	69	24	57	112	2	4	1	16	0	0.168456	9.18	0	0	1
ENSSSCG00000016856	36	56	2133	17	36	1	10	167	0	0	0.168882	77.9	0	0	1
ENSSSCG00000015733	58	75	12741	143	107	7	7	657	6	0	0.218178	2.06	0	0	1
ENSSSCG00000014985	51	69	1423	42	36	6	4	173	1	0	0.405686	123.62	0	1	1
ENSSSCG00000014213	50	42	5125	14	9	4	5	484	0	1	0.168882	0.39	0	0	1
ENSSSCG00000012853	26	66	25	34	47	3	0	2	3	0	0.538342	222.69	0	6	1
ENSSSCG00000012077	126	97	1141	69	51	7	3	62	5	1	0.538342	739.73	1	0	1
ENSSSCG00000011862	35	76	899	11	31	7	6	66	0	0	0.547226	535.27	38	2	1
ENSSSCG00000011851	48	37	1893	15	96	2	2	84	6	0	0.405686	6.5	22	2	1
ENSSSCG00000010316	22	67	3702	145	76	0	0	229	7	2	0.131299	25.98	0	0	1
ENSSSCG00000006830	55	35	1852	31	17	7	3	117	2	0	0.218178	46.41	0	0	1
ENSSSCG00000004886	32	60	3425	32	64	1	2	239	9	0	0.131299	0.25	0	0	1
ENSSSCG00000004347	60	48	1481	40	43	3	6	96	1	0	0.0531026	18.51	0	4	1
ENSSSCG00000004001	24	20	6115	6	14	1	4	328	0	0	0.168882	0.28	0	0	1
ENSSSCG00000003433	53	57	1256	150	103	4	2	50	3	0	0.218178	29.55	1	1	1
ENSSSCG00000003402	39	64	453	70	16	6	4	33	0	0	0.701202	545.02	11	0	1
ENSSSCG00000002873	73	48	864	59	47	1	7	47	3	0	0.240417	337.67	0	0	1
ENSSSCG00000035805	32	88	134	8	56	3	3	13	3	0	0.0202885	7.44	0	1	1
ENSSSCG00000020924	73	51	0	16	16	3	2	0	1	0	0.42706	2.77	0	0	1
ENSSSCG00000014985	51	69	1423	42	36	6	4	173	1	0	0.117015	3.61	0	0	1
ENSSSCG00000006754	85	59	817	26	54	4	11	33	4	0	0.0254161	1.42	1	0	1
ENSSSCG00000005193	56	55	452	16	53	2	0	27	1	0	0.00546142	2.52	0	0	1
ENSSSCG00000002361	46	77	178	28	38	5	3	14	3	0	0.0696111	1	2	1	1
ENSSSCG00000040961	28	34	35	7	41	6	2	2	4	0	0.112536	1.42	0	0	1
ENSSSCG00000040793	61	39	237	56	160	3	3	17	6	0	0.112536	187.53	6	18	1
ENSSSCG00000040681	40	43	126	13	24	2	6	10	0	0	0.682512	11212.2	2	1	1
ENSSSCG00000040464	64	102	687	6	127	1	1	28	6	0	0.682512	64.44	1	0	1
ENSSSCG00000038918	141	78	155	87	208	6	5	7	3	0	0.0735582	174.38	2	5	1
ENSSSCG00000038500	29	101	109	37	191	3	1	4	16	0	0.0692001	19.38	0	2	1
ENSSSCG00000037910	46	88	48	39	87	8	5	6	8	0	0.112536	45.23	0	0	1
ENSSSCG00000036883	29	37	179	7	77	3	2	12	4	0	0.682512	886.19	0	6	1
ENSSSCG00000036236	62	111	4876	7	138	1	4	449	8	0	0.682512	771.17	20	2	1
ENSSSCG00000035949	77	66	13691	45	33	3	4	1051	2	0	0.0424727	33.69	6	0	1
ENSSSCG00000035293	80	68	507	23	84	0	6	33	12	0	0.112536	234.86	6	19	1
ENSSSCG00000034689	89	77	86	7	70	3	3	1	3	1	0.682512	159.58	0	0	1
ENSSSCG00000034610	27	68	3897	1	41	3	5	226	6	0	0.112536	0.28	0	0	1
ENSSSCG00000034212	84	83	42	46	117	3	4	4	11	0	0.018486	0	0	1	1
ENSSSCG00000034102	0	52	259	12	4	0	3	15	0	0	0.682512	5524.61	5	1	1
ENSSSCG00000034035	65	80	88	14	60	4	2	10	5	1	0.0460447	9.48	0	0	1
ENSSSCG00000033626	44	72	404	87	101	6	5	19	5	2	0.0164041	56.78	0	0	1
ENSSSCG00000032782	42	62	181	15	126	5	5	10	10	0	0.0735582	44.08	0	3	1
ENSSSCG00000032242	30	45	138	17	68	0	2	4	8	0	0.0323147	22.55	17	3	1
ENSSSCG00000031100	112	95	0	15	23	3	3	2	0	0	0.0163617	0	0	1	1
ENSSSCG00000030707	104	99	761	26	66	1	2	50	3	0	0.0692001	45.94	0	1	1
ENSSSCG00000029944	32	64	173	157	106	2	5	21	9	0	0.682512	2368.42	6	1	1
ENSSSCG00000029637	84	92	3041	103	18	0	5	200	0	1	0.0323147	42.61	1	0	1
ENSSSCG00000028322	53	62	59	34	166	4	1	3	21	0	0.112536	72.68	0	0	1
ENSSSCG00000027898	36	80	4634	59	93	7	10	287	5	0	0.0424727	23.04	0	0	1
ENSSSCG00000027609	35	50	968	8	9	2	8	74	2	0	0.0218797	5.41	1	0	1
ENSSSCG00000026330	95	96	363	3	53	7	7	16	4	0	0.0365798	0.13	0	0	1
ENSSSCG00000025777	86	67	9873	79	46	3	5	506	2	0	0.0146223	2.68	0	1	1
ENSSSCG00000025698	57	75	140	52	26	1	6	4	1	0	0.112536	59.51	1	0	1
ENSSSCG00000025188	86	75	4053	35	243	5	3	211	6	0	0.0130436	0.46	5	29	1
ENSSSCG00000021954	92	78	0	12	34	8	8	0	1	0	0.0163617	0.21	0	1	1
ENSSSCG00000021585	56	67	578	18	177	6	1	34	5	0	0.040253	0.11	0	0	1
ENSSSCG00000019232	97	95	0	0	0	4	1	0	0	0	0.0163617	0	6	1	1
ENSSSCG00000017694	66	67	8484	206	32	6	5	533	2	0	0.682512	297.55	0	2	1
ENSSSCG00000017500	101	79	8	36	56	6	5	1	2	0	0.0735582	20.79	0	1	1
ENSSSCG00000016977	38	44	0	1	5	6	4	0	0	0	0.0367984	0.35	3	0	1
ENSSSCG00000016976	29	44	6209	23	72	0	2	336	0	0	0.0130436	27.29	7	0	1
ENSSSCG00000016975	42	47	736	10	70	2	2	56	5	0	0.0323147	8.99	4	0	1
ENSSSCG00000016628	28	61	2615	23	5	0	2	148	1	0	0.258087	5.39	0	0	1
ENSSSCG00000016200	63	77	670	23	174	11	2	62	19	1	0.0735582	0.38	0	1	1
ENSSSCG00000014834	124	131	368	21	61	2	9	19	5	0	0.0735582	144.04	1	2	1
ENSSSCG00000014811	30	73	423	172	31	5	1	31	2	0	0.0323147	88.59	2	2	1
ENSSSCG00000014170	74	65	4140	46	134	6	4	398	6	0	0.112536	125	0	0	1
ENSSSCG00000013399	32	56	6090	19	63	6	7	559	9	0	0.0310896	33.17	0	0	1
ENSSSCG00000013392	46	44	938	129	22	7	0	68	1	0	0.0323147	75.24	0	1	1
ENSSSCG00000013375	47	35	22	10	16	3	3	1	1	0	0.00766536	0.15	0	0	1
ENSSSCG00000013366	50	56	318	67	52	3	6	28	2	0	0.0735582	140.91	1	0	1
ENSSSCG00000013072	79	82	1563	62	87	6	11	94	3	0	0.0218797	20	2	5	1
ENSSSCG00000012583	25	62	1285	90	97	4	3	98	6	0	0.0424888	40.05	20	0	1
ENSSSCG00000011996	57	45	378	7	47	8	4	17	4	0	0.018486	0.1	0	1	1
ENSSSCG00000011579	25	43	2352	108	24	5	2	171	2	0	0.682512	292.95	0	2	1
ENSSSCG00000011568	60	52	126	4	33	0	1	7	0	0	0.112536	0.06	0	0	1
ENSSSCG00000010554	40	54	229	47	185	1	3	12	19	0	0.682512	3645.97	876	29	1
ENSSSCG00000009919	49	48	357	123	121	2	2	28	4	0	0.0218797	0.35	0	1	1
ENSSSCG00000009179	64	64	2267	34	81	3	2	109	7	0	0.0218797	0.28	0	2	1
ENSSSCG00000008603	85	77	1006	31	27	18	3	75	1	0	0.0253681	0.26	0	1	1
ENSSSCG00000007337	47	129	5728	89	27	4	4	411	2	0	0.0751033	45.71	0	3	1
ENSSSCG00000006872	79	93	4292	87	68	12	9	225	4	0	0.0310896	8.03	0	1	1
ENSSSCG00000006355	47	68	35	1	5	2	3	0	0	0	0.0218797	6.74	2	2	1
ENSSSCG00000006153	55	56	110	18	58	1	1	6	5	0	0.112536	773.81	2	2	1
ENSSSCG00000005494	85	99	3168	259	210	4	0	198	10	0	0.112536	16.97	0	4	1
ENSSSCG00000005215	49	53	3617	160	155	2	9	327	12	0	0.0424888	7.71	0	0	1
ENSSSCG00000004904	46	56	0	12	26	2	2	0	1	0	0.0344287	0	2	2	1
ENSSSCG00000004454	52	59	5120	44	33	6	3	309	0	0	0.682512	326.92	5	0	1
ENSSSCG00000004318	44	42	1711	44	12	2	5	132	1	0	0.0310896	16.32	0	0	1
ENSSSCG00000003867	37	89	1049	5	62	3	0	54	3	1	0.0323147	81.49	0	0	1
ENSSSCG00000003805	65	81	7868	80	95	0	2	394	7	0	0.0424888	9.37	12	1	1
ENSSSCG00000003565	40	31	40	5	58	2	1	2	2	0	0.0218797	0.02	0	0	1
ENSSSCG00000003428	60	70	487	67	128	1	4	17	2	0	0.0323147	15.49	1	2	1
ENSSSCG00000003088	28	22	36	35	43	11	2	3	4	1	0.0218797	4334.63	2	0	1
ENSSSCG00000003035	26	27	101	42	74	0	0	31	10	0	0.0424727	26.48	0	5	1
ENSSSCG00000001539	34	62	1389	78	150	2	3	79	10	0	0.0323147	46.43	2	5	1
ENSSSCG00000001478	59	77	4010	7	63	3	5	191	0	0	0.0130436	9.67	1	6	1
ENSSSCG00000001475	71	51	127	87	87	5	1	8	7	1	0.0323147	85.35	1	6	1
ENSSSCG00000001411	34	32	27	2	28	3	0	2	4	0	0.0218797	10.82	2	10	1
ENSSSCG00000001404	51	56	30	28	62	2	1	2	2	0	0.112536	3.19	1	14	1
ENSSSCG00000000910	26	102	11624	19	27	2	9	641	3	0	0.0199145	37.01	2	3	1
ENSSSCG00000000405	60	25	113	118	48	3	2	12	1	0	0.112536	443.56	0	2	1
ENSSSCG00000000182	46	49	261	16	92	4	2	23	3	0	0.0104655	2.65	0	0	1
ENSSSCG00000000006	118	84	908	79	14	5	3	51	1	0	0.0218797	20.01	1	0	1
ENSSSCG00000040793	61	39	237	56	160	3	3	17	6	0	0.199148	187.53	6	18	1
ENSSSCG00000040464	64	102	687	6	127	1	1	28	6	0	0.682512	64.44	1	0	1
ENSSSCG00000039557	95	51	1094	13	14	7	6	105	2	0	0.764801	178.26	1	0	1
ENSSSCG00000038918	141	78	155	87	208	6	5	7	3	0	0.667841	174.38	2	5	1
ENSSSCG00000037910	46	88	48	39	87	8	5	6	8	0	0.199148	45.23	0	1	1
ENSSSCG00000035805	32	88	134	8	56	3	3	13	3	0	0.19193	0.73	0	0	1
ENSSSCG00000035293	80	68	507	23	84	0	6	33	12	0	0.199148	234.86	6	19	1
ENSSSCG00000034610	27	68	3897	1	41	3	5	226	6	0	0.199148	0.28	0	0	1
ENSSSCG00000029637	84	92	3041	103	18	0	5	200	0	1	0.277335	42.61	1	0	1
ENSSSCG00000025777	86	67	9873	79	46	3	5	506	2	0	0.122119	2.68	0	0	1
ENSSSCG00000025698	57	75	140	52	26	1	6	4	1	0	0.199148	59.51	1	0	1
ENSSSCG00000025188	86	75	4053	35	243	5	3	211	6	0	0.0608167	0.4	5	29	1
ENSSSCG00000023331	30	37	19	2	9	1	3	4	0	0	0.137359	783.7	0	2	1
ENSSSCG00000017797	55	48	1487	32	91	5	5	103	4	0	0.199148	6.01	0	0	1
ENSSSCG00000017694	66	67	8484	206	32	6	5	533	2	0	0.682512	297.55	0	2	1
ENSSSCG00000016047	25	44	48	4	35	5	2	1	2	0	0.0964948	4.95	0	2	1
ENSSSCG00000013399	32	56	6090	19	63	6	7	559	9	0	0.764801	77.3	0	1	1
ENSSSCG00000013380	55	57	1546	19	37	2	10	153	2	0	0.108646	19.9	1	0	1
ENSSSCG00000013366	50	56	318	67	52	3	6	28	2	0	0.667841	6331.06	1	0	1
ENSSSCG00000012257	44	25	1385	11	26	2	2	132	0	0	0.104114	136.09	0	0	1
ENSSSCG00000011996	57	45	378	7	47	8	4	17	4	0	0.0385076	0.1	0	1	1
ENSSSCG00000009233	72	85	3282	10	59	6	9	163	2	0	0.0860663	18.25	5	0	1
ENSSSCG00000007522	69	87	249	33	25	4	6	13	0	0	0.199148	342.05	2	1	1
ENSSSCG00000007496	100	103	2383	47	216	2	6	169	8	0	0.241127	26.72	1	0	1
ENSSSCG00000007494	83	95	454	67	122	12	4	23	4	0	0.113516	13.01	1	0	1
ENSSSCG00000007000	80	79	4855	943	334	2	9	378	14	0	0.199148	27.44	0	0	1
ENSSSCG00000006872	79	93	4292	87	68	12	9	225	4	0	0.764801	289.63	0	1	1
ENSSSCG00000006153	55	56	110	18	58	1	1	6	5	0	0.199148	773.81	2	1	1
ENSSSCG00000005382	68	36	1476	61	6	1	8	176	0	0	0.277335	17.55	0	0	1
ENSSSCG00000004904	46	56	0	12	26	2	2	0	1	0	0.0907719	0	2	2	1
ENSSSCG00000004001	24	20	6115	6	14	1	4	328	0	0	0.139946	3.28	0	6	1
ENSSSCG00000003749	66	48	4866	57	172	1	2	270	14	0	0.0608167	11.76	0	2	1
ENSSSCG00000003402	39	64	453	70	16	6	4	33	0	0	0.241127	498.11	1	0	1
ENSSSCG00000000910	26	102	11624	19	27	2	9	641	3	0	0.0524396	37.01	2	3	1
ENSSSCG00000000907	48	62	6520	86	110	6	0	352	8	0	0.242053	5.78	1	6	1
ENSSSCG00000040681	40	43	126	13	24	2	6	10	0	0	0.682512	9665.59	0	1	1
ENSSSCG00000039103	62	67	345	22	107	2	4	14	8	0	0.682512	4327.17	1	0	1
ENSSSCG00000038348	86	86	699	37	92	5	7	58	9	0	0.277335	16.85	0	0	1
ENSSSCG00000037910	46	88	48	39	87	8	5	6	8	0	0.199148	45.23	0	0	1
ENSSSCG00000036883	29	37	179	7	77	3	2	12	4	0	0.682512	886.19	2	10	1
ENSSSCG00000036310	36	29	51	33	59	5	2	5	3	0	0.241127	13.69	0	0	1
ENSSSCG00000035949	77	66	13691	45	33	3	4	1051	2	0	0.120511	28.46	2	2	1
ENSSSCG00000035863	70	41	792	57	213	6	2	34	11	0	0.199148	78.68	0	0	1
ENSSSCG00000035686	30	17	430	51	66	1	3	36	6	0	0.667841	333.32	0	2	1
ENSSSCG00000035293	80	68	507	23	84	0	6	33	12	0	0.199148	580.72	0	5	1
ENSSSCG00000034942	30	48	94	10	104	6	3	13	6	0	0.141755	4.53	0	1	1
ENSSSCG00000034708	62	45	387	7	64	3	6	55	5	0	0.199148	8.95	10	1	1
ENSSSCG00000034610	27	68	3897	1	41	3	5	226	6	0	0.199148	0.28	0	0	1
ENSSSCG00000033626	44	72	404	87	101	6	5	19	5	2	0.0964948	56.78	0	0	1
ENSSSCG00000033383	83	69	87	15	134	9	2	5	7	0	0.0608167	5.98	0	1	1
ENSSSCG00000033207	24	31	152	3	49	6	6	16	14	0	0.108646	1.23	3	0	1
ENSSSCG00000030707	104	99	761	26	66	1	2	50	3	0	0.241127	40.04	1	1	1
ENSSSCG00000029637	84	92	3041	103	18	0	5	200	0	1	0.277335	42.61	0	0	1
ENSSSCG00000029311	32	62	2307	38	58	3	3	194	1	0	0.764801	263.01	0	6	1
ENSSSCG00000028431	60	47	2782	58	109	3	2	171	6	0	0.139946	266.33	0	0	1
ENSSSCG00000028322	53	62	59	34	166	4	1	3	21	0	0.199148	72.68	0	0	1
ENSSSCG00000027898	36	80	4634	59	93	7	10	287	5	0	0.120511	43.82	0	0	1
ENSSSCG00000027801	56	104	50	14	18	7	4	0	2	1	0.139946	16.33	0	0	1
ENSSSCG00000027609	35	50	968	8	9	2	8	74	2	0	0.139946	5.41	1	0	1
ENSSSCG00000026533	88	69	22	8	115	16	18	5	9	0	0.667841	74.68	0	0	1
ENSSSCG00000025820	44	70	935	40	60	2	5	50	3	0	0.129635	46.42	0	2	1
ENSSSCG00000025777	86	67	9873	79	46	3	5	506	2	0	0.122119	2.4	4	1	1
ENSSSCG00000025698	57	75	140	52	26	1	6	4	1	0	0.199148	59.51	0	0	1
ENSSSCG00000025284	72	80	617	33	53	10	2	39	0	0	0.667841	359.16	1	1	1
ENSSSCG00000025188	86	75	4053	35	243	5	3	211	6	0	0.0608167	0.4	0	7	1
ENSSSCG00000023501	79	92	355	21	172	3	7	19	12	0	0.0608167	0.47	0	1	1
ENSSSCG00000023472	13	21	503	19	43	1	5	32	1	1	0.139946	5.49	0	0	1
ENSSSCG00000022797	40	57	121	42	103	0	3	7	5	0	0.242053	108.01	0	0	1
ENSSSCG00000022404	73	106	286	59	19	4	7	20	2	1	0.199148	173.41	1	1	1
ENSSSCG00000019232	97	95	0	0	0	4	1	0	0	0	0.0374483	0.36	6	2	1
ENSSSCG00000018805	74	90	0	0	0	4	4	0	0	0	0.0374483	36.16	6	2	1
ENSSSCG00000017756	43	60	3917	7	27	3	7	360	5	0	0.121872	7.08	0	2	1
ENSSSCG00000017500	101	79	8	36	56	6	5	1	2	0	0.667841	3369.66	0	0	1
ENSSSCG00000017313	66	79	2231	15	49	1	4	127	1	0	0.113516	0.13	0	0	1
ENSSSCG00000016200	63	77	670	23	174	11	2	62	19	1	0.667841	37.3	30	5	1
ENSSSCG00000015854	59	62	5854	19	39	7	1	325	0	0	0.0826662	5.64	0	1	1
ENSSSCG00000015840	7	35	2472	39	76	2	3	209	5	0	0.0608167	3.3	0	0	1
ENSSSCG00000015662	63	80	3500	20	56	1	7	234	5	0	0.199148	1199.9	0	0	1
ENSSSCG00000015639	94	89	151	38	177	3	7	7	5	1	0.0385076	0	0	1	1
ENSSSCG00000015268	24	31	1174	26	22	2	0	76	1	0	0.139946	160.41	0	0	1
ENSSSCG00000014401	71	48	4457	132	258	4	5	295	31	2	0.277335	34.57	5	1	1
ENSSSCG00000014170	74	65	4140	46	134	6	4	398	6	0	0.199148	125	0	0	1
ENSSSCG00000013618	26	18	38	20	46	3	0	4	5	0	0.199148	0.15	0	0	1
ENSSSCG00000013392	46	44	938	129	22	7	0	68	1	0	0.277335	75.24	0	0	1
ENSSSCG00000013375	47	35	22	10	16	3	3	1	1	0	0.422054	48.46	0	1	1
ENSSSCG00000013366	50	56	318	67	52	3	6	28	2	0	0.667841	6331.06	1	1	1
ENSSSCG00000013354	83	51	475	23	2	7	9	42	0	0	0.0646448	1747.17	1	0	1
ENSSSCG00000013181	62	78	498	62	145	2	2	24	3	1	0.139946	655.01	0	1	1
ENSSSCG00000013178	34	48	522	104	81	0	1	32	5	0	0.0860663	31.99	2	1	1
ENSSSCG00000013072	79	82	1563	62	87	6	11	94	3	0	0.139946	20	2	3	1
ENSSSCG00000012583	25	62	1285	90	97	4	3	98	6	0	0.242053	40.05	20	0	1
ENSSSCG00000012257	44	25	1385	11	26	2	2	132	0	0	0.104114	109.79	0	0	1
ENSSSCG00000011996	57	45	378	7	47	8	4	17	4	0	0.0385076	0.1	0	1	1
ENSSSCG00000011911	38	79	1069	16	24	3	0	52	2	0	0.0374483	1.02	0	0	1
ENSSSCG00000011568	60	52	126	4	33	0	1	7	0	0	0.199148	0	0	0	1
ENSSSCG00000011106	81	92	2029	18	25	4	5	165	2	0	0.0860663	34.12	0	0	1
ENSSSCG00000011018	54	73	842	45	168	1	12	54	9	0	0.0608167	7.7	0	0	1
ENSSSCG00000010780	29	42	230	30	49	0	1	7	2	0	0.139946	2.52	0	0	1
ENSSSCG00000010554	40	54	229	47	185	1	3	12	19	0	0.682512	3645.97	876	29	1
ENSSSCG00000009919	49	48	357	123	121	2	2	28	4	0	0.139946	0.35	0	1	1
ENSSSCG00000009186	102	91	2467	59	83	2	12	134	4	0	0.764801	40.64	0	1	1
ENSSSCG00000009179	64	64	2267	34	81	3	2	109	7	0	0.139946	0.28	0	1	1
ENSSSCG00000008214	70	80	127	7	57	2	5	18	3	0	0.166678	1.08	2	0	1
ENSSSCG00000007799	61	83	94	26	11	1	1	3	2	1	0.667841	34215.3	0	4	1
ENSSSCG00000007528	87	59	10422	41	64	10	4	430	2	0	0.120511	0.57	0	0	1
ENSSSCG00000007527	79	83	701	4	63	8	2	29	5	0	0.153968	0.64	0	0	1
ENSSSCG00000007522	69	87	249	33	25	4	6	13	0	0	0.199148	342.05	0	0	1
ENSSSCG00000007505	52	92	1352	37	31	2	3	60	0	0	0.0860663	2.09	0	0	1
ENSSSCG00000007496	100	103	2383	47	216	2	6	169	8	0	0.241127	22.37	1	7	1
ENSSSCG00000007491	100	102	0	19	9	6	3	0	0	0	0.0374483	0	1	7	1
ENSSSCG00000006754	85	59	817	26	54	4	11	33	4	0	0.667841	271.37	0	0	1
ENSSSCG00000006719	43	53	176	26	86	3	7	17	3	0	0.141755	12.53	0	2	1
ENSSSCG00000006702	24	39	820	13	73	1	1	52	2	0	0.139946	5.36	0	1	1
ENSSSCG00000006141	38	26	679	25	36	4	3	47	2	0	0.667841	1536.92	0	0	1
ENSSSCG00000005918	20	55	143	51	98	2	6	3	1	1	0.104114	26.33	0	1	1
ENSSSCG00000005494	85	99	3168	259	210	4	0	198	10	0	0.199148	12.93	0	1	1
ENSSSCG00000005485	106	93	664	19	7	3	2	54	4	1	0.139946	11.13	0	0	1
ENSSSCG00000005215	49	53	3617	160	155	2	9	327	12	0	0.242053	7.71	1	0	1
ENSSSCG00000004904	46	56	0	12	26	2	2	0	1	0	0.0907719	0	0	0	1
ENSSSCG00000004366	64	100	1349	10	155	1	3	67	4	0	0.667841	25.35	9	1	1
ENSSSCG00000004318	44	42	1711	44	12	2	5	132	1	0	0.764801	37.08	0	0	1
ENSSSCG00000004172	72	45	2467	25	85	5	3	180	6	0	0.108646	5.23	1	4	1
ENSSSCG00000003805	65	81	7868	80	95	0	2	394	7	0	0.242053	26.75	12	0	1
ENSSSCG00000003749	66	48	4866	57	172	1	2	270	14	0	0.0608167	11.76	0	0	1
ENSSSCG00000003565	40	31	40	5	58	2	1	2	2	0	0.139946	0.29	3	0	1
ENSSSCG00000003491	49	81	183	47	37	2	3	12	0	0	0.0826662	35.43	0	5	1
ENSSSCG00000002697	82	91	649	11	30	2	5	32	2	0	0.139946	44.74	0	0	1
ENSSSCG00000002475	69	143	949	24	53	7	4	54	2	0	0.139946	0.17	2	1	1
ENSSSCG00000002361	46	77	178	28	38	5	3	14	3	0	0.153968	0	0	0	1
ENSSSCG00000002013	28	21	182	20	26	2	1	12	0	0	0.0860663	135.67	1	1	1
ENSSSCG00000001478	59	77	4010	7	63	3	5	191	0	0	0.0608167	9.67	1	2	1
ENSSSCG00000001428	50	37	32	20	26	1	0	2	2	0	0.199148	68.69	0	6	1
ENSSSCG00000001404	51	56	30	28	62	2	1	2	2	0	0.199148	0.56	0	2	1
ENSSSCG00000000910	26	102	11624	19	27	2	9	641	3	0	0.0524396	37.01	0	3	1
ENSSSCG00000000907	48	62	6520	86	110	6	0	352	8	0	0.242053	5.78	0	3	1
ENSSSCG00000000755	44	65	12196	43	8	4	1	907	1	0	0.121872	20.28	0	2	1
ENSSSCG00000000492	67	57	152	12	39	4	6	18	1	0	0.199148	18.21	0	0	1
ENSSSCG00000000405	60	25	113	118	48	3	2	12	1	0	0.199148	1261.47	0	0	1
ENSSSCG00000000006	118	84	908	79	14	5	3	51	1	0	0.139946	21.54	0	0	1
ENSSSCG00000039103	62	67	345	22	107	2	4	14	8	0	0.101996	23.95	0	0	1
ENSSSCG00000038348	86	86	699	37	92	5	7	58	9	0	0.277335	15.68	0	0	1
ENSSSCG00000036883	29	37	179	7	77	3	2	12	4	0	0.101996	485.25	0	0	1
ENSSSCG00000035686	30	17	430	51	66	1	3	36	6	0	0.667841	333.32	0	0	1
ENSSSCG00000032782	42	62	181	15	126	5	5	10	10	0	0.667841	101.43	0	0	1
ENSSSCG00000029311	32	62	2307	38	58	3	3	194	1	0	0.764801	271.79	0	0	1
ENSSSCG00000025188	86	75	4053	35	243	5	3	211	6	0	0.0608167	0.18	0	0	1
ENSSSCG00000018805	74	90	0	0	0	4	4	0	0	0	0.0374483	36.16	0	0	1
ENSSSCG00000017694	66	67	8484	206	32	6	5	533	2	0	0.101996	5.95	0	0	1
ENSSSCG00000017500	101	79	8	36	56	6	5	1	2	0	0.667841	3369.66	0	0	1
ENSSSCG00000016200	63	77	670	23	174	11	2	62	19	1	0.667841	43.31	0	0	1
ENSSSCG00000016047	25	44	48	4	35	5	2	1	2	0	0.0964948	5.29	0	0	1
ENSSSCG00000015840	7	35	2472	39	76	2	3	209	5	0	0.0608167	2.23	0	0	1
ENSSSCG00000014811	30	73	423	172	31	5	1	31	2	0	0.277335	96.68	0	0	1
[truncated: 553 more rows]

## Sheet: Supplementary Data 10
Supplementary Data 10. The details of positive samples used in this study.
[truncated: 422 more rows]

[truncated: 1 more sheets: Supplementary Data 11]
